# Supplementary material for: Bis[N′-(3-cyano­benzyl­idene)isonicotino­hydrazide-κN]silver(I) trifluoro­methane­sulfonate
Source: Acta Crystallogr Sect E Struct Rep Online. 2009 Oct 3;65(Pt 11):m1285. doi: 10.1107/S1600536809039579 (PMC2971296; doi:10.1107/S1600536809039579)
Supplement: Supplementary file 2 [file e-65-m1285-Isup2.hkl]

# 
# h,k,l, Fc-squared, Fo-squared, sigma(Fo-squared) and status flag 
# 
data_I
_shelx_title ' a in P1                     New: P-1' 
_shelx_refln_list_code          4 
_shelx_F_calc_maximum      368.21 
_exptl_crystal_F_000       760.00 
_reflns_d_resolution_high  0.8255 
 
loop_ 
 _symmetry_equiv_pos_as_xyz 
 'x, y, z' 
 '-x, -y, -z' 
 
_cell_length_a     7.5481 
_cell_length_b    14.1640 
_cell_length_c    14.1750 
_cell_angle_alpha  87.895 
_cell_angle_beta   89.918 
_cell_angle_gamma  81.355 
 
_shelx_F_squared_multiplier     1.000 
 
loop_ 
 _refln_index_h 
 _refln_index_k 
 _refln_index_l 
 _refln_F_squared_calc 
 _refln_F_squared_meas 
 _refln_F_squared_sigma 
 _refln_observed_status 
   1   0   0     6753.22     7042.44    177.84 o 
   2   0   0      987.64      928.94     29.21 o 
   3   0   0       77.26       63.54      8.62 o 
   4   0   0      530.62      538.92     25.04 o 
   5   0   0       17.21       13.73      9.69 o 
   6   0   0      158.92      173.94     17.37 o 
   7   0   0      276.09      299.95     24.77 o 
   8   0   0       69.40       77.28     18.04 o 
  -8   1   0       12.90       18.31     14.27 o 
  -7   1   0       34.34       33.93     13.60 o 
  -6   1   0      687.28      701.50     22.54 o 
  -5   1   0      798.34      892.72     37.70 o 
  -4   1   0     1842.33     1553.62     52.24 o 
  -3   1   0     1361.95     1139.23     38.64 o 
  -2   1   0     1082.24     1476.88     44.16 o 
  -1   1   0      685.02      648.91     20.46 o 
   1   1   0      293.87      300.22     10.23 o 
   3   1   0     2569.34     2585.82     72.70 o 
   4   1   0     3786.10     3616.13    101.24 o 
   5   1   0      423.25      419.50     23.16 o 
   6   1   0      130.93      161.15     16.29 o 
   7   1   0       58.47       63.14     14.67 o 
  -8   2   0       11.69        5.39     13.73 o 
  -7   2   0        5.10       13.46     12.92 o 
  -6   2   0       58.90       46.45     13.46 o 
  -5   2   0       12.06       16.12      5.56 o 
  -4   2   0       27.03       18.15      4.72 o 
  -3   2   0      473.01      619.22     18.01 o 
  -2   2   0     4389.63     5211.62    138.26 o 
  -1   2   0    39098.82    39960.45    681.64 o 
   0   2   0       49.74       14.98      2.43 o 
   1   2   0     3719.51     3927.93     95.72 o 
   2   2   0      137.72      209.02     15.21 o 
   3   2   0      225.31      199.25     11.71 o 
   4   2   0      240.03      194.13     14.27 o 
   5   2   0       24.75       53.31     11.04 o 
   6   2   0      700.70      731.71     34.47 o 
   7   2   0      325.37      411.29     25.71 o 
   8   2   0       75.03      100.16     20.46 o 
   9   2   0        6.38      -17.23     16.69 o 
  -8   3   0       17.11      -11.71     13.60 o 
  -7   3   0      437.67      423.68     31.64 o 
  -6   3   0      136.48      126.55     18.17 o 
  -5   3   0      367.49      387.19     24.77 o 
  -4   3   0     3639.39     3312.01     99.09 o 
  -3   3   0      750.20      749.75     31.10 o 
  -2   3   0      576.03      727.37     18.89 o 
  -1   3   0     1376.86     1230.57     25.61 o 
   0   3   0     1827.33     1833.84     28.03 o 
   1   3   0      987.90     1072.73     20.94 o 
   2   3   0      436.87      517.53     18.44 o 
   3   3   0     6498.72     6621.70    118.29 o 
   4   3   0     4068.19     4103.02    100.77 o 
   5   3   0      203.82      179.71     27.13 o 
   6   3   0       86.47       62.26      9.23 o 
   7   3   0       41.00        7.67     13.06 o 
   8   3   0       12.33        0.00     13.33 o 
   9   3   0       25.29       22.21     19.12 o 
  -8   4   0       35.42       49.81     17.23 o 
  -7   4   0       22.10        4.85     13.60 o 
  -6   4   0       85.12       58.29     15.62 o 
  -5   4   0      113.83       85.09     15.21 o 
  -4   4   0      350.91      322.30     21.00 o 
  -3   4   0     1621.35     1823.95     59.91 o 
  -2   4   0     3353.10     3166.45     61.40 o 
  -1   4   0     2717.44     2707.66     41.92 o 
   0   4   0    11602.20    12740.45    180.83 o 
   1   4   0      199.82      225.37      7.43 o 
   2   4   0      380.58      332.26     19.79 o 
   3   4   0      311.22      310.56     10.17 o 
   4   4   0      315.76      284.08     11.00 o 
   5   4   0     1082.26     1184.03     44.97 o 
   6   4   0     1893.29     1939.33     64.76 o 
   7   4   0      199.41      314.36     26.12 o 
   8   4   0        8.97       21.94     15.35 o 
  -8   5   0       37.10       28.27     18.04 o 
  -7   5   0        3.92        5.92     13.46 o 
  -6   5   0      323.46      310.19     28.00 o 
  -5   5   0        1.67        6.87      9.83 o 
  -4   5   0       14.44       18.04      9.29 o 
  -3   5   0       43.95       39.34      6.72 o 
  -1   5   0     1828.96     1606.05     51.80 o 
   0   5   0     5561.92     5824.51     85.32 o 
   1   5   0     1945.55     2036.27     36.78 o 
   2   5   0      612.86      786.49     17.74 o 
   3   5   0      490.38      454.24     20.33 o 
   4   5   0      333.51      346.13     14.88 o 
   5   5   0        1.44        6.73      7.54 o 
   6   5   0      282.30      273.97     19.66 o 
   7   5   0       46.80       78.49     15.21 o 
   8   5   0       22.18       15.35     13.87 o 
  -7   6   0        8.34       22.62     14.41 o 
  -6   6   0       17.13       42.54     15.62 o 
  -5   6   0      127.66      121.70     18.31 o 
  -4   6   0      923.88      879.80     40.52 o 
  -3   6   0      724.47      665.44     21.69 o 
  -2   6   0     1252.55     1467.27     34.33 o 
  -1   6   0     2469.41     2756.83     44.04 o 
   0   6   0      131.49      139.42      6.02 o 
   1   6   0        6.62        2.46      3.58 o 
   2   6   0     3034.22     2719.43     42.74 o 
   3   6   0     3423.27     3390.50     63.30 o 
   4   6   0     1751.89     1759.87     54.39 o 
   5   6   0      622.74      599.23     28.00 o 
   6   6   0       60.45       77.28     13.87 o 
   7   6   0      168.98      153.34     19.39 o 
  -7   7   0      323.09      352.73     32.98 o 
  -6   7   0        7.08       14.14     12.92 o 
  -5   7   0        8.43       21.81     12.52 o 
  -4   7   0        0.02       -8.48      8.89 o 
  -3   7   0      148.77      151.40     11.44 o 
  -2   7   0     1709.66     1942.68     43.36 o 
  -1   7   0      490.15      424.51     11.53 o 
   0   7   0      718.87      609.94     13.82 o 
   1   7   0      425.22      452.19     11.19 o 
   2   7   0     1615.57     1858.56     44.39 o 
   3   7   0     1452.16     1468.26     26.11 o 
   4   7   0      101.82       90.61     11.44 o 
   5   7   0       43.87       20.19      8.48 o 
   6   7   0      178.22      198.04     17.50 o 
   7   7   0      266.30      306.55     24.23 o 
  -7   8   0       27.41        2.42     16.16 o 
  -6   8   0        7.16       -8.75     11.85 o 
  -5   8   0        0.49        0.13     10.37 o 
  -4   8   0      835.34      913.73     43.49 o 
  -3   8   0      556.29      566.20     38.57 o 
  -2   8   0        1.75       -1.91      4.76 o 
  -1   8   0      209.91      211.78      8.72 o 
   0   8   0        7.37       14.28      4.06 o 
   1   8   0      624.22      641.58     25.34 o 
   2   8   0     3074.19     2989.06     47.85 o 
   3   8   0     2767.23     2709.64     55.52 o 
   4   8   0     1595.43     1601.18     51.70 o 
   5   8   0      259.67      289.32     19.93 o 
   6   8   0      252.27      204.23     18.71 o 
  -6   9   0      115.83      144.73     24.23 o 
  -5   9   0        7.12       -4.04     11.04 o 
  -4   9   0      366.34      424.62     30.70 o 
  -3   9   0      121.45      127.08     11.92 o 
  -2   9   0      295.69      409.35     54.93 o 
  -1   9   0     1582.68     1490.87     28.59 o 
   0   9   0      508.35      453.43     12.79 o 
   1   9   0       25.28       23.72      4.64 o 
   2   9   0        0.80       -0.15      5.07 o 
   3   9   0       23.54       51.90      7.31 o 
   4   9   0       85.50      119.43     11.24 o 
   5   9   0      562.98      531.81     20.47 o 
   6   9   0      846.87      900.62     28.96 o 
   7   9   0        0.61       25.71     13.06 o 
   8   9   0       33.72       67.72     19.39 o 
  -6  10   0        2.53        8.75     16.16 o 
  -5  10   0       21.95       30.16     17.10 o 
  -4  10   0      200.21      211.64     24.23 o 
  -3  10   0       45.55       66.12     10.34 o 
  -2  10   0        5.42        8.49      6.44 o 
  -1  10   0       90.92       75.27      7.22 o 
   0  10   0      303.13      304.39     11.01 o 
   1  10   0      731.04      680.26     16.55 o 
   2  10   0     1777.78     1916.01     42.34 o 
   3  10   0      975.76      954.67     26.36 o 
   4  10   0      527.82      557.37     20.26 o 
   5  10   0       28.75       49.08      9.15 o 
   6  10   0       43.52       50.62     16.69 o 
   7  10   0        2.26       10.77     14.27 o 
   8  10   0        0.23      -16.83     13.87 o 
  -6  11   0        0.04      -11.58     15.21 o 
  -5  11   0       60.37       50.49     18.71 o 
  -4  11   0      219.71      224.70     26.12 o 
  -3  11   0      179.28      133.86     13.30 o 
  -2  11   0        6.35       15.85      7.85 o 
  -1  11   0      379.72      367.70     16.81 o 
   0  11   0      883.10      948.92     27.25 o 
   1  11   0      343.54      313.89     15.79 o 
   2  11   0      138.93      138.73     10.86 o 
   3  11   0      284.42      233.51     13.63 o 
   4  11   0      135.75      157.63     12.16 o 
   5  11   0       34.76       25.26      8.37 o 
   6  11   0       54.96       60.99     17.77 o 
   7  11   0       58.69       88.72     20.33 o 
  -5  12   0        0.68        9.29     15.21 o 
  -4  12   0        0.02       -0.94     12.79 o 
  -3  12   0       13.59        4.37      8.38 o 
  -2  12   0        8.30       15.06      8.41 o 
  -1  12   0      548.85      515.44     21.18 o 
   0  12   0      442.82      503.36     15.56 o 
   1  12   0       46.78       54.66      9.49 o 
   2  12   0      275.31      299.24     14.74 o 
   3  12   0      602.50      647.80     21.98 o 
   4  12   0       22.84       28.74      8.55 o 
   5  12   0       96.43      101.91     19.25 o 
   6  12   0        2.92       -7.27     13.06 o 
   7  12   0       11.25       15.48     17.50 o 
  -4  13   0       37.72       19.66     16.16 o 
  -3  13   0       92.45       66.44     34.13 o 
  -2  13   0      119.73       96.89     12.66 o 
  -1  13   0        6.51        8.69      7.60 o 
   0  13   0      258.31      260.04     15.86 o 
   1  13   0        4.57       10.39      7.13 o 
   2  13   0       98.31      113.31     11.19 o 
   3  13   0      198.36      203.68     14.41 o 
   4  13   0       14.66       33.79     13.60 o 
   5  13   0      121.29      142.84     21.27 o 
   6  13   0      103.17      101.64     21.27 o 
  -4  14   0        0.62       -6.87     14.67 o 
  -3  14   0       12.82       14.03     10.38 o 
  -2  14   0       18.03       17.28     24.30 o 
  -1  14   0      131.10      125.65     31.23 o 
   0  14   0      137.62      127.49     17.50 o 
   1  14   0       80.24       95.32     15.35 o 
   2  14   0       12.12        1.44     13.93 o 
   3  14   0        4.25        7.07      8.22 o 
   4  14   0        5.44       25.98     15.35 o 
   5  14   0       17.30       15.35     14.54 o 
   6  14   0       62.77       70.28     20.33 o 
  -3  15   0       24.28       17.61     11.75 o 
  -2  15   0       44.67       34.13     17.43 o 
  -1  15   0       11.94       -4.17     11.04 o 
   0  15   0       24.23       34.20     14.27 o 
   1  15   0       15.77       20.19     12.52 o 
   2  15   0      151.52      167.27     24.64 o 
   3  15   0      103.87      124.40     20.06 o 
   4  15   0       73.75       90.34     18.98 o 
   5  15   0        0.74        6.60     15.75 o 
  -1  16   0       17.52       10.10     14.67 o 
   0  16   0       67.47       51.43     14.94 o 
   1  16   0       42.10       36.89     14.67 o 
   3  16   0        0.68        8.48     14.41 o 
   4  16   0       14.81      -13.60     15.21 o 
  -4 -16   1       60.90       45.91     18.98 o 
  -3 -16   1       24.87       33.12     16.69 o 
  -2 -16   1        8.65       14.27     14.54 o 
   0 -16   1       30.09        4.17     14.27 o 
   1 -16   1       14.37       -2.02     15.08 o 
  -5 -15   1        1.09       -6.60     15.48 o 
  -4 -15   1        5.81        4.04     14.14 o 
  -3 -15   1       67.31       16.56     14.67 o 
  -2 -15   1      110.87      166.40     22.08 o 
  -1 -15   1       22.85       28.14     13.73 o 
   0 -15   1       30.55       90.74     16.42 o 
   1 -15   1        0.51        6.60      9.95 o 
   2 -15   1        3.92       16.10     26.39 o 
   3 -15   1        1.93        6.57     10.99 o 
  -6 -14   1      136.70      150.52     25.18 o 
  -5 -14   1       61.26      114.43     21.81 o 
  -4 -14   1       71.05       74.45     17.91 o 
  -3 -14   1       10.52        3.37     12.39 o 
  -2 -14   1       12.51        4.81      7.80 o 
  -1 -14   1       57.04       42.14      9.41 o 
   0 -14   1      216.63      294.43     23.83 o 
   1 -14   1       38.21       19.06      9.86 o 
   2 -14   1      497.11      457.92     23.21 o 
   3 -14   1       94.76       74.73     14.54 o 
   4 -14   1        0.39       14.00     17.37 o 
  -6 -13   1        0.04       -5.65     14.00 o 
  -5 -13   1       11.84        7.81     13.33 o 
  -4 -13   1        2.00       11.71     13.19 o 
  -3 -13   1      206.93      157.25     19.79 o 
  -2 -13   1      282.66      341.12     16.52 o 
  -1 -13   1      478.35      492.79     19.13 o 
   0 -13   1       28.15       25.34      7.33 o 
   1 -13   1       17.34       15.93      8.33 o 
   2 -13   1        0.16       -4.40      8.24 o 
   3 -13   1       60.48       68.33     13.07 o 
   4 -13   1        0.02       16.69     14.94 o 
  -7 -12   1      285.14      327.82     31.77 o 
  -6 -12   1       19.71       10.77     14.41 o 
  -5 -12   1       37.96       56.14     16.69 o 
  -4 -12   1        5.45        2.15     10.50 o 
  -3 -12   1        5.78        1.02     15.82 o 
  -2 -12   1        5.55        3.71      6.00 o 
  -1 -12   1       22.14        1.89      5.60 o 
   0 -12   1      313.39      315.62     16.40 o 
   1 -12   1      407.95      382.66     31.03 o 
   2 -12   1      154.24      189.08     35.47 o 
   3 -12   1      118.67      127.70     23.76 o 
   4 -12   1        4.23        9.02     14.00 o 
   5 -12   1        3.36       15.62     16.42 o 
  -7 -11   1       46.22       49.27     18.98 o 
  -6 -11   1       31.98       42.54     16.29 o 
  -5 -11   1      246.47      213.79     23.16 o 
  -4 -11   1      276.91      290.99     14.76 o 
  -3 -11   1      331.02      288.56     14.00 o 
  -2 -11   1      965.45      929.11     25.94 o 
  -1 -11   1      730.25      699.82     17.86 o 
   0 -11   1       30.74       40.22      6.76 o 
   1 -11   1        9.96        5.21      5.69 o 
   2 -11   1       61.11       63.08     11.85 o 
   3 -11   1       32.17       35.22      9.39 o 
   4 -11   1       18.54       -5.39     13.06 o 
   5 -11   1       28.45       25.44     16.69 o 
   6 -11   1       35.65       24.37     18.17 o 
  -8 -10   1       97.73      119.01     24.37 o 
  -7 -10   1       57.89       58.56     17.77 o 
  -6 -10   1       76.68      113.76     19.79 o 
  -5 -10   1      309.08      364.84     26.79 o 
  -4 -10   1      180.14      146.56     11.02 o 
  -3 -10   1       78.47       60.70     12.86 o 
  -2 -10   1      618.73      649.68     16.19 o 
  -1 -10   1      736.45      751.45     17.88 o 
   0 -10   1      223.30      272.58     11.69 o 
   1 -10   1      514.37      447.45     14.21 o 
   2 -10   1      369.71      391.66     17.86 o 
   3 -10   1       47.73       48.93      9.74 o 
   4 -10   1       38.39       56.68     16.69 o 
   5 -10   1       85.32       98.55     21.00 o 
   6 -10   1       10.15        9.56     15.89 o 
  -8  -9   1        0.90       -6.33     13.87 o 
  -7  -9   1       64.81       78.08     18.31 o 
  -6  -9   1      165.58      146.75     21.00 o 
  -5  -9   1      227.53      221.87     14.07 o 
  -4  -9   1      550.33      641.87     23.49 o 
  -3  -9   1      294.62      295.70     12.90 o 
  -2  -9   1      302.55      256.57     19.49 o 
  -1  -9   1      559.21      496.67     13.35 o 
   0  -9   1        0.07       -1.52      3.48 o 
   1  -9   1        0.34        8.04      4.42 o 
   2  -9   1      272.36      315.29     15.25 o 
   3  -9   1       43.23       29.15     12.32 o 
   4  -9   1      272.27      275.18     26.66 o 
   5  -9   1      138.01      140.15     22.35 o 
   6  -9   1       15.42       21.54     15.62 o 
  -8  -8   1       25.84       28.81     17.37 o 
  -7  -8   1      296.31      308.17     29.08 o 
  -6  -8   1       38.14       57.35     15.08 o 
  -5  -8   1       14.69        3.37      6.46 o 
  -4  -8   1      110.07       85.55     12.45 o 
  -3  -8   1       12.98        4.08      6.64 o 
  -2  -8   1     3590.71     3961.78     64.37 o 
  -1  -8   1     3683.09     3466.80     54.73 o 
   0  -8   1       56.23      133.19     14.86 o 
   1  -8   1      166.44      134.82      7.59 o 
   2  -8   1      377.12      319.11     14.72 o 
   3  -8   1       14.35        2.20      6.21 o 
   4  -8   1        6.70        3.10     12.25 o 
   5  -8   1      562.42      627.51     38.91 o 
   6  -8   1      144.18      136.11     22.75 o 
   7  -8   1       73.51       70.95     21.41 o 
  -8  -7   1       18.03       25.58     15.89 o 
  -6  -7   1      426.18      482.51     25.71 o 
  -5  -7   1     1488.33     1584.06     38.51 o 
  -4  -7   1     1475.65     1498.98     65.90 o 
  -3  -7   1      197.88      219.09      8.20 o 
  -2  -7   1        5.86       12.09      4.34 o 
  -1  -7   1      404.50      314.65     14.94 o 
   0  -7   1      218.20      259.23      8.58 o 
   1  -7   1     2766.51     2573.79     42.76 o 
   2  -7   1     2436.81     2789.52     68.53 o 
   3  -7   1      513.85      462.14     18.04 o 
   4  -7   1      174.21      178.92     20.46 o 
   5  -7   1      326.38      384.63     29.35 o 
   6  -7   1       24.66       25.31     14.67 o 
   7  -7   1        3.94       -2.15     14.27 o 
  -7  -6   1        6.20       16.56     12.52 o 
  -6  -6   1        0.19        0.13      8.89 o 
  -5  -6   1      209.73      167.88     14.81 o 
  -4  -6   1      862.03      868.38     18.70 o 
  -3  -6   1     1672.39     1680.62     28.93 o 
  -2  -6   1     5367.14     5202.03     77.67 o 
  -1  -6   1      241.78      145.37      6.01 o 
   0  -6   1     2753.09     3196.77     50.74 o 
   1  -6   1      680.84      578.32     13.61 o 
   2  -6   1      144.39      120.14      8.95 o 
   3  -6   1        6.98       12.25      8.75 o 
   4  -6   1      161.70      137.86     17.50 o 
   5  -6   1      511.65      584.02     34.20 o 
   6  -6   1       13.84        8.35     12.25 o 
   7  -6   1       12.11       10.90     14.94 o 
  -7  -5   1      512.13      519.80     30.02 o 
  -6  -5   1      199.32      221.73     18.17 o 
  -5  -5   1      975.37     1106.97     27.75 o 
  -4  -5   1      898.98      939.40     23.03 o 
  -3  -5   1      134.43      144.07      6.46 o 
  -2  -5   1      572.37      517.17     11.39 o 
  -1  -5   1     1251.29     1364.34     22.97 o 
   0  -5   1     2543.53     2630.15     84.77 o 
   1  -5   1     7996.32     7543.96    110.47 o 
   2  -5   1     4994.39     5102.09    130.86 o 
   3  -5   1      950.32      886.67     37.16 o 
   5  -5   1      103.64      158.86     19.39 o 
   6  -5   1      189.01      251.49     25.58 o 
   7  -5   1       94.89       84.68     18.58 o 
   8  -5   1       29.11       24.37     17.91 o 
  -8  -4   1        9.52       14.00     14.94 o 
  -7  -4   1       38.06       59.10     15.21 o 
  -6  -4   1       56.82       60.99     12.79 o 
  -5  -4   1      101.56      123.85      9.47 o 
  -4  -4   1      472.13      446.04     14.47 o 
  -3  -4   1     1344.89     1350.13     36.48 o 
  -2  -4   1      314.40      382.93      9.14 o 
  -1  -4   1    13144.22    12383.58    175.60 o 
   0  -4   1      796.12      857.31     15.38 o 
   1  -4   1       18.82       18.37      3.05 o 
   2  -4   1      279.51      320.95     15.82 o 
   3  -4   1        1.13        7.40      6.33 o 
   4  -4   1      574.67      547.00     29.08 o 
   5  -4   1     1417.45     1521.98     58.03 o 
   6  -4   1      209.49      223.89     22.62 o 
   7  -4   1       19.49       34.20     15.21 o 
   8  -4   1        7.96       -6.33     14.00 o 
  -8  -3   1      271.48      257.28     26.66 o 
  -7  -3   1      117.45      127.63     17.91 o 
  -6  -3   1      379.34      348.09     16.22 o 
  -5  -3   1      532.88      567.96     18.41 o 
  -4  -3   1      270.91      297.23     11.42 o 
  -3  -3   1      912.34      933.17     21.61 o 
  -1  -3   1     3233.38     3373.04     58.24 o 
   0  -3   1      516.92      604.70     11.11 o 
   1  -3   1    10260.62    10164.21    323.85 o 
   2  -3   1     2819.85     2722.74     78.49 o 
   3  -3   1     3298.61     3596.88    103.53 o 
   4  -3   1        1.02       -4.85      6.60 o 
   5  -3   1        0.09       -8.75      6.87 o 
   6  -3   1      374.10      373.06     27.06 o 
   7  -3   1        3.78       14.41     12.39 o 
   8  -3   1       13.84       -4.58     13.46 o 
  -9  -2   1       12.34       -1.08     17.64 o 
  -7  -2   1       14.91        7.27     12.25 o 
  -6  -2   1      357.79      374.54     24.37 o 
  -5  -2   1     1225.99     1418.05     50.08 o 
  -4  -2   1      884.92      993.56     35.54 o 
  -3  -2   1     2269.38     2344.16     66.51 o 
  -2  -2   1     1211.29     1191.95     24.11 o 
  -1  -2   1     2033.08     1943.53     53.99 o 
   0  -2   1      608.02      588.42     10.25 o 
   1  -2   1     6373.74     7451.85    190.77 o 
   2  -2   1     7022.90     7918.61    205.58 o 
   3  -2   1      780.91      925.04     34.60 o 
   4  -2   1      784.58      835.11     21.25 o 
   5  -2   1     1250.98     1199.45     29.69 o 
   6  -2   1      136.40      127.49     18.04 o 
   7  -2   1        6.42        5.25     11.98 o 
   8  -2   1        0.15        7.54     13.06 o 
  -8  -1   1       95.15       77.95     17.91 o 
  -7  -1   1        8.20        8.75     12.79 o 
  -6  -1   1       63.83       43.35     14.14 o 
  -5  -1   1       50.16       50.22     11.04 o 
  -4  -1   1      587.84      558.71     25.31 o 
  -3  -1   1     1716.36     1612.59     49.14 o 
  -2  -1   1     9359.51     9868.17    250.01 o 
  -1  -1   1     3445.17     3259.21     59.45 o 
   0  -1   1     5392.49     6041.15    635.31 o 
   1  -1   1     3879.31     5219.56    134.09 o 
   2  -1   1      919.28      922.07     30.70 o 
   3  -1   1     1632.42     1553.48     49.41 o 
   4  -1   1       45.32       53.72      9.83 o 
   5  -1   1     1272.28     1279.51     47.52 o 
   6  -1   1       21.96        2.29      9.96 o 
   7  -1   1      153.16      234.39     23.56 o 
   8  -1   1      115.90      125.47     20.60 o 
  -8   0   1       18.30       23.96     15.75 o 
  -7   0   1        0.16        4.17     11.44 o 
  -6   0   1      344.61      286.09     23.96 o 
  -5   0   1      616.56      747.33     34.20 o 
  -4   0   1        3.37       -4.04      6.87 o 
  -3   0   1      526.62      524.11     22.75 o 
  -2   0   1     1292.08     1367.02     40.93 o 
  -1   0   1      465.78      438.35     19.79 o 
   1   0   1     8014.86     9632.84    242.06 o 
   2   0   1     4039.11     5165.04    134.23 o 
   3   0   1      896.79     1113.52     37.02 o 
   4   0   1        4.75        9.69      6.46 o 
   5   0   1       21.37       40.66      9.15 o 
   6   0   1      175.51      124.26     15.48 o 
   7   0   1       14.42       12.25     10.64 o 
  -8   1   1        0.82       -5.65     12.66 o 
  -7   1   1       46.93       37.70     14.00 o 
  -6   1   1      390.56      370.68     16.86 o 
  -5   1   1       17.10       14.10      6.33 o 
  -4   1   1       41.69       30.29      9.29 o 
  -3   1   1     5307.97     5201.93    140.69 o 
  -2   1   1    42636.31    43939.93   1092.92 o 
  -1   1   1     1199.14     1209.05     40.99 o 
   0   1   1      246.26      202.62      7.00 o 
   1   1   1      433.41      673.14     20.46 o 
   2   1   1     3096.57     3475.04     91.14 o 
   3   1   1       38.90       43.22      6.46 o 
   4   1   1     1184.12     1358.41     44.56 o 
   5   1   1     1373.10     1348.17     47.12 o 
   6   1   1      465.32      457.20     25.58 o 
   7   1   1      185.91      210.43     20.33 o 
   9   1   1        1.65        2.56     18.44 o 
  -8   2   1       22.90        3.90     14.27 o 
  -7   2   1       79.34       92.49     18.04 o 
  -6   2   1      542.37      493.58     19.29 o 
  -5   2   1      847.10      891.69     25.59 o 
  -4   2   1      517.05      562.62     46.72 o 
  -3   2   1      229.70      249.02     17.23 o 
  -2   2   1        7.78       13.78      3.83 o 
  -1   2   1      771.79      878.08     18.78 o 
   0   2   1     4804.19     5631.81     98.22 o 
   1   2   1    27486.73    30876.07    725.65 o 
   2   2   1     6863.92     8934.54    658.13 o 
   3   2   1     2645.36     2634.67    121.84 o 
   4   2   1      391.00      360.40     17.50 o 
   5   2   1      153.92      174.75     14.14 o 
   6   2   1       67.62       87.24     12.12 o 
   7   2   1      146.25      158.59     20.60 o 
   8   2   1       96.42      117.80     21.68 o 
   9   2   1       41.55       46.85     20.73 o 
  -8   3   1       90.56       40.93     18.04 o 
  -7   3   1        9.94       13.73     13.33 o 
  -6   3   1      135.01      134.63     18.71 o 
  -5   3   1      527.69      529.63     28.81 o 
  -4   3   1      556.84      605.70     30.16 o 
  -3   3   1     5613.50     4783.64    132.21 o 
  -2   3   1      885.01      826.18     20.67 o 
  -1   3   1     2933.99     2632.62     57.69 o 
   0   3   1      853.42     1112.03     16.34 o 
   1   3   1      240.88      211.64     10.50 o 
   2   3   1       16.41       34.87      5.92 o 
   3   3   1     2452.69     2578.82     49.53 o 
   4   3   1     4283.17     4533.91    229.54 o 
   5   3   1     1845.20     1942.54     42.95 o 
   6   3   1     1620.29     1593.54     39.04 o 
   7   3   1       86.24       90.87     16.96 o 
   8   3   1        2.32      -10.50     14.14 o 
   9   3   1        8.04       28.27     19.66 o 
  -8   4   1       46.80       43.22     18.31 o 
  -7   4   1       77.59       63.14     17.23 o 
  -6   4   1      176.89      214.33     22.75 o 
  -5   4   1      494.02      486.01     29.35 o 
  -4   4   1      225.16      237.08     18.17 o 
  -3   4   1      695.87      626.93     16.08 o 
  -2   4   1     2990.68     2686.69     44.00 o 
  -1   4   1     6105.24     5482.81     80.33 o 
   0   4   1      137.47      101.74      4.06 o 
   1   4   1    12542.98    12097.44    209.11 o 
   2   4   1     1690.54     1781.01     50.62 o 
   3   4   1       22.44       43.47      4.20 o 
   4   4   1        4.85        4.86      4.14 o 
   5   4   1       65.65       56.06      6.60 o 
   6   4   1        0.53       -2.56      9.29 o 
   7   4   1      255.81      265.08     24.37 o 
   8   4   1       59.02       90.61     19.52 o 
   9   4   1       63.77       43.35     19.79 o 
  -8   5   1        2.94        4.98     16.42 o 
  -7   5   1        7.37      -10.10     12.25 o 
  -6   5   1      229.94      269.26     25.44 o 
  -5   5   1      478.08      494.49     30.29 o 
  -4   5   1      486.82      428.93     25.44 o 
  -3   5   1     1817.65     1714.66     39.52 o 
  -2   5   1     3304.23     3296.12     64.77 o 
  -1   5   1     2691.98     2249.45     35.89 o 
   0   5   1       19.67       23.32      3.94 o 
   1   5   1      448.00      368.38      8.65 o 
   3   5   1     1536.79     1754.89     52.64 o 
   4   5   1     2474.03     2516.52     51.76 o 
   5   5   1     3793.84     4036.04    110.93 o 
   6   5   1       44.60       75.26     14.00 o 
   7   5   1       20.85       11.98     11.44 o 
   8   5   1       17.61       16.56     12.66 o 
   9   5   1        5.40        4.98     17.64 o 
  -7   6   1        9.38        8.35     13.87 o 
  -6   6   1       30.05       12.79     13.46 o 
  -5   6   1      169.09      142.84     19.39 o 
  -4   6   1       11.94        3.23      8.21 o 
  -3   6   1      613.07      520.73     18.46 o 
  -2   6   1     3429.67     3197.79     63.91 o 
  -1   6   1        5.33       27.54      3.62 o 
   0   6   1     3574.07     3627.60     55.31 o 
   1   6   1     9086.24     8888.29    128.55 o 
   2   6   1     3097.14     3243.08     86.03 o 
   3   6   1       27.79       23.96      7.00 o 
   4   6   1      897.72      872.26     33.66 o 
   5   6   1        2.18        4.71      7.94 o 
   6   6   1      227.11      185.92     18.44 o 
   7   6   1      172.58      173.13     20.33 o 
   8   6   1      106.17       90.20     19.25 o 
  -7   7   1       11.36       -3.63     14.81 o 
  -6   7   1       98.64       91.95     19.12 o 
  -5   7   1      339.49      360.27     28.68 o 
  -4   7   1      262.76      252.97     23.56 o 
  -3   7   1      457.19      483.57     18.71 o 
  -2   7   1       74.41       74.56      8.26 o 
  -1   7   1        1.33        1.19      2.95 o 
   0   7   1     1103.91     1103.55     20.72 o 
   1   7   1     2282.48     2181.00     35.62 o 
   2   7   1      882.63     1086.27     20.21 o 
   3   7   1     1451.10     1598.05     50.08 o 
   4   7   1     1310.35     1377.12     46.99 o 
   5   7   1      618.63      646.49     30.29 o 
   6   7   1       32.05       39.72     12.12 o 
   7   7   1       87.60       83.47     16.29 o 
   8   7   1       37.26       30.29     15.08 o 
  -7   8   1       83.44       68.39     19.93 o 
  -6   8   1       19.03       22.62     14.67 o 
  -5   8   1        2.30       -2.29     10.23 o 
  -4   8   1       74.83       68.39     10.34 o 
  -3   8   1       99.06       87.32     17.70 o 
  -2   8   1       10.25       44.97     10.37 o 
  -1   8   1     1239.69     1044.18     20.96 o 
   0   8   1     2403.54     2944.96     47.47 o 
   1   8   1      593.87      556.69     13.34 o 
   2   8   1       27.97       33.29      4.93 o 
   3   8   1      514.25      526.48     17.75 o 
   4   8   1     1261.36     1182.72     42.41 o 
   5   8   1     1478.36     1675.86     56.68 o 
   6   8   1        4.91        5.92     11.04 o 
   7   8   1       39.96       40.93     14.14 o 
  -6   9   1      159.53      125.61     22.62 o 
  -5   9   1       19.54       23.96     13.46 o 
  -4   9   1        3.17        5.97      7.24 o 
  -3   9   1       77.44      102.75     11.04 o 
  -2   9   1       86.82       78.61      9.04 o 
  -1   9   1      340.56      320.08     10.90 o 
   0   9   1      772.10      843.16     18.53 o 
   1   9   1     1427.32     1367.15     25.70 o 
   2   9   1      936.11      851.18     32.58 o 
   3   9   1      170.19      225.56     12.51 o 
   4   9   1      493.37      575.32     20.39 o 
   5   9   1      406.59      354.34     22.62 o 
   6   9   1        0.01       15.21     11.71 o 
   7   9   1        3.24       -9.02     12.39 o 
  -6  10   1        6.40        1.21     15.89 o 
  -5  10   1        5.40       14.81     13.60 o 
  -4  10   1       42.95       29.14     10.30 o 
  -3  10   1      282.03      284.88     16.77 o 
  -2  10   1      379.49      460.81     19.28 o 
  -1  10   1      652.77      559.52     24.57 o 
   0  10   1       92.56      108.52      7.40 o 
   1  10   1        1.40       -5.81      3.88 o 
   2  10   1      239.96      211.05     11.70 o 
   3  10   1      915.07     1046.19     28.54 o 
   4  10   1      647.70      600.23     21.04 o 
   5  10   1      163.11      147.02     18.71 o 
   6  10   1      487.85      553.29     34.40 o 
   7  10   1       45.63       37.02     16.69 o 
   8  10   1       52.92       63.95     19.12 o 
  -6  11   1        0.42       11.71     16.42 o 
  -5  11   1       54.27       40.66     18.58 o 
  -4  11   1        0.48       13.11      8.56 o 
  -3  11   1       83.93       95.12     11.94 o 
  -2  11   1      102.47       90.55     10.69 o 
  -1  11   1      224.82      239.74     14.33 o 
   0  11   1      590.24      589.47     16.04 o 
   1  11   1      897.13      831.61     35.27 o 
   2  11   1     1177.36     1036.28     28.08 o 
   3  11   1      384.11      398.92     26.86 o 
   4  11   1        1.54        4.67     10.90 o 
   5  11   1       86.89      137.99     17.23 o 
   6  11   1        8.71       10.03     10.97 o 
   7  11   1      238.67      194.94     24.37 o 
  -5  12   1       14.77       36.08     17.50 o 
  -4  12   1        2.78       15.13      9.55 o 
  -3  12   1      307.88      298.87     18.70 o 
  -2  12   1      763.93      737.37     26.37 o 
  -1  12   1       25.41       27.02      8.09 o 
   0  12   1      206.01      188.87     12.94 o 
   1  12   1      231.50      250.88     13.60 o 
   2  12   1      106.03      102.26     10.57 o 
   3  12   1        9.55       14.21     10.23 o 
   4  12   1      118.94      127.15     20.19 o 
   5  12   1     1136.63     1230.46     36.01 o 
   6  12   1        0.49       -7.40     13.06 o 
   7  12   1        0.29       -3.77     14.81 o 
  -4  13   1        6.23        5.90     10.11 o 
  -3  13   1      124.39      109.25     14.18 o 
  -2  13   1       29.08       33.46      9.50 o 
  -1  13   1       46.12       37.12      9.43 o 
   0  13   1       89.81      102.59     15.21 o 
   1  13   1      520.50      540.20     20.18 o 
   2  13   1       85.66      122.32     11.33 o 
   3  13   1       64.23       69.85     10.77 o 
   4  13   1        4.75        4.57      8.19 o 
   5  13   1       65.69       92.89     19.39 o 
   6  13   1      233.87      187.27     26.52 o 
  -4  14   1       42.24       15.60     11.89 o 
  -3  14   1        4.52        2.75      9.16 o 
  -2  14   1        4.56        0.99      8.60 o 
  -1  14   1        9.57       -0.25      7.97 o 
   0  14   1       66.17       51.43     14.00 o 
   1  14   1      149.21      171.25     18.58 o 
   2  14   1       53.76       45.87      9.79 o 
   3  14   1      123.71      126.68     17.77 o 
   4  14   1      322.00      359.63     19.60 o 
   5  14   1        0.22       -1.75     13.19 o 
   6  14   1       33.01       58.29     19.39 o 
  -3  15   1       39.33       45.88     12.88 o 
  -2  15   1      103.15      106.67     26.52 o 
  -1  15   1        9.31        8.48     12.25 o 
   0  15   1        8.42       -2.96     12.12 o 
   1  15   1      169.02      192.38     20.87 o 
   2  15   1        0.02        3.77     11.44 o 
   3  15   1       36.88       38.71     10.33 o 
   4  15   1       63.74       76.47     18.71 o 
   5  15   1       29.08       53.18     17.91 o 
  -1  16   1        0.93       -5.65     14.14 o 
   0  16   1       70.11       61.53     15.48 o 
   1  16   1      106.87       93.84     17.23 o 
   2  16   1       47.10       45.50     14.41 o 
   3  16   1        0.28       -8.21     13.46 o 
   4  16   1       16.16       21.41     16.83 o 
   1  17   1        1.55       -1.08     12.66 o 
  -4 -16   2       23.08       -3.10     15.75 o 
  -3 -16   2       46.78       43.89     17.64 o 
  -2 -16   2       12.95       14.54     14.54 o 
   1 -16   2       62.06       60.72     18.44 o 
  -5 -15   2        8.19      -11.31     13.87 o 
  -4 -15   2       24.05       18.71     15.75 o 
  -3 -15   2       70.85       98.28     19.79 o 
  -2 -15   2       97.55       81.32     17.91 o 
  -1 -15   2      180.93      182.15     22.48 o 
   0 -15   2       13.75       20.73     12.92 o 
   1 -15   2       25.44       33.89     11.32 o 
   2 -15   2       22.89        9.01     10.66 o 
  -6 -14   2        3.63       -8.48     15.62 o 
  -5 -14   2        0.31       -0.13     15.62 o 
  -4 -14   2       30.41       27.73     15.62 o 
  -3 -14   2      122.90      141.36     20.06 o 
  -2 -14   2        2.89       15.08     12.92 o 
  -1 -14   2        0.77       -3.02      7.28 o 
   0 -14   2      131.72      162.16     22.01 o 
   1 -14   2       40.00       36.62     10.77 o 
   2 -14   2        3.58       15.72     11.08 o 
   3 -14   2       82.23       57.49     20.60 o 
  -6 -13   2       21.35       10.50     15.62 o 
  -5 -13   2       15.36       -6.06     12.52 o 
  -4 -13   2        0.14        9.29     12.25 o 
  -3 -13   2       67.54       75.80     17.10 o 
  -2 -13   2        0.61       -1.88     10.90 o 
  -1 -13   2      141.75      176.02     13.87 o 
   0 -13   2     1131.53     1200.16     27.89 o 
   1 -13   2      123.01      120.77     13.30 o 
   2 -13   2       19.68       26.96     10.21 o 
   3 -13   2        3.99       14.81     15.48 o 
   4 -13   2       31.07       33.52     19.39 o 
  -7 -12   2        9.44        2.15     14.94 o 
  -6 -12   2        5.54       11.98     15.08 o 
  -5 -12   2      189.09      254.99     25.85 o 
  -4 -12   2      220.18      212.85     22.75 o 
  -3 -12   2      224.04      256.20     23.69 o 
  -2 -12   2       81.33       94.42      9.85 o 
  -1 -12   2        0.63       -5.93      5.17 o 
   0 -12   2       99.96       98.55     13.27 o 
   1 -12   2      311.21      316.40     14.04 o 
   2 -12   2        6.62        0.24      7.67 o 
   3 -12   2      334.53      288.51     29.75 o 
   4 -12   2       86.72       77.28     21.14 o 
   5 -12   2        1.40       -2.02     16.29 o 
  -7 -11   2       17.94       17.50     15.21 o 
  -6 -11   2       17.81       37.97     15.35 o 
  -5 -11   2       36.27       41.06     15.08 o 
  -4 -11   2       10.70       33.79     13.33 o 
  -3 -11   2       87.22      106.48      9.96 o 
  -2 -11   2      254.91      265.73     13.28 o 
  -1 -11   2      530.98      521.05     15.46 o 
   0 -11   2      546.13      624.36     17.37 o 
   1 -11   2      329.16      339.41     13.55 o 
   2 -11   2       14.66       14.68      8.20 o 
   3 -11   2       66.15       84.14     18.71 o 
   4 -11   2      115.67      198.58     25.44 o 
   5 -11   2        0.00      -11.17     12.79 o 
  -8 -10   2        6.63      -22.62     15.08 o 
  -7 -10   2       23.50        2.96     13.87 o 
  -6 -10   2      130.69      142.17     20.60 o 
  -5 -10   2      175.33      233.04     23.43 o 
  -4 -10   2      612.67      597.89     31.91 o 
  -3 -10   2      818.98      827.29     23.45 o 
  -2 -10   2      270.32      327.73     23.11 o 
  -1 -10   2       22.60       23.16      5.16 o 
   0 -10   2       98.79      101.48      7.64 o 
   1 -10   2        8.35        7.42      6.69 o 
   2 -10   2       77.99       95.85     23.90 o 
   3 -10   2      457.93      490.05     32.85 o 
   4 -10   2       89.89      138.13     21.81 o 
   5 -10   2        0.08       13.06     14.00 o 
   6 -10   2        0.24       30.02     15.75 o 
  -8  -9   2      119.81       83.20     21.54 o 
  -7  -9   2      116.96      107.03     21.14 o 
  -6  -9   2      100.51       97.20     18.31 o 
  -5  -9   2        1.14       -6.46      9.15 o 
  -4  -9   2      162.14      161.00     11.11 o 
  -3  -9   2      461.56      515.14     17.00 o 
  -2  -9   2       26.65       51.43     10.77 o 
  -1  -9   2      732.29      653.07     15.93 o 
   0  -9   2      626.89      543.08     14.47 o 
   1  -9   2      397.24      400.67     13.05 o 
   2  -9   2       98.70      108.83     10.73 o 
   3  -9   2       69.66       23.56     12.39 o 
   4  -9   2      109.76       98.28     18.58 o 
   5  -9   2      165.08      163.71     23.96 o 
   6  -9   2      428.81      533.40     39.31 o 
  -8  -8   2      103.56       63.14     19.66 o 
  -7  -8   2       70.23       42.95     15.89 o 
  -6  -8   2      211.85      182.15     21.81 o 
  -5  -8   2      274.32      281.51     24.37 o 
  -4  -8   2      569.69      507.95     17.27 o 
  -3  -8   2      496.92      425.89     11.93 o 
  -2  -8   2       11.71       14.07      7.00 o 
  -1  -8   2      108.99      197.40     11.77 o 
   0  -8   2      352.38      378.69     11.25 o 
   1  -8   2      764.86      820.02     18.86 o 
   2  -8   2      794.19      754.13     23.48 o 
   3  -8   2      108.79      102.99     16.96 o 
   4  -8   2      242.79      307.49     26.52 o 
   5  -8   2        0.98        3.23     12.52 o 
   6  -8   2       10.55        2.02     12.92 o 
   7  -8   2       25.24       62.60     19.52 o 
  -8  -7   2        2.04      -16.29     13.46 o 
  -7  -7   2        2.42        0.13     12.12 o 
  -6  -7   2        0.00       11.58     11.44 o 
  -5  -7   2      405.08      420.09     16.67 o 
  -4  -7   2     1282.00     1329.56     25.51 o 
  -3  -7   2       12.86        1.91      3.23 o 
  -1  -7   2      183.74      162.33      6.89 o 
   0  -7   2     1989.66     1940.74     33.21 o 
   1  -7   2      109.67      122.63      7.75 o 
   2  -7   2      156.48      124.86     13.13 o 
   3  -7   2     1041.50      999.49     44.02 o 
   4  -7   2        2.37       -5.12      9.29 o 
   5  -7   2      638.17      656.05     38.37 o 
   6  -7   2       26.20        4.17     12.92 o 
   7  -7   2       37.34       35.95     18.44 o 
  -8  -6   2        7.19       -3.10     14.94 o 
  -7  -6   2      262.65      315.44     28.00 o 
  -6  -6   2      436.93      393.85     24.64 o 
  -5  -6   2      253.40      246.45     12.77 o 
  -4  -6   2      123.00      120.50      9.01 o 
  -3  -6   2       93.37       93.21      5.58 o 
  -2  -6   2      295.71      300.70      8.82 o 
  -1  -6   2     5650.78     5454.87     81.03 o 
   0  -6   2     1991.09     2291.60     41.56 o 
   1  -6   2      368.29      361.84     14.42 o 
   2  -6   2     1466.64     1393.45     60.38 o 
   3  -6   2      595.50      530.03     28.95 o 
   4  -6   2      330.57      421.12     28.14 o 
   5  -6   2        0.14       11.44     12.12 o 
   6  -6   2       18.35       27.60     15.08 o 
   7  -6   2      142.44      105.95     22.21 o 
  -8  -5   2        0.01        1.35     14.00 o 
  -6  -5   2       13.55        4.44      7.54 o 
  -5  -5   2      147.24      168.23      8.80 o 
  -4  -5   2      891.22      847.44     18.32 o 
  -3  -5   2     1808.90     1688.41     29.06 o 
  -2  -5   2     4166.11     4105.75     61.79 o 
  -1  -5   2     1570.54     1462.07     24.52 o 
   0  -5   2      474.42      415.54     10.07 o 
   1  -5   2      964.81      950.65     26.82 o 
   2  -5   2      354.36      354.48     21.41 o 
   3  -5   2     1033.31      961.92     39.72 o 
   4  -5   2     1134.50     1286.78     50.89 o 
   5  -5   2        4.60       17.37     11.85 o 
   6  -5   2      241.56      243.14     25.31 o 
   7  -5   2       18.38       38.23     16.83 o 
   8  -5   2        3.91      -19.79     13.19 o 
  -7  -4   2      425.92      531.65     30.29 o 
  -6  -4   2      208.58      225.23     18.11 o 
  -5  -4   2        0.37        2.37      4.65 o 
  -4  -4   2      208.41      187.54      9.37 o 
  -3  -4   2      147.57      148.02     10.84 o 
  -2  -4   2     7352.37     7833.37    113.17 o 
  -1  -4   2     7964.00     6976.98    100.76 o 
   0  -4   2     9178.54     9423.32    150.99 o 
   1  -4   2     1388.05     1433.12     49.95 o 
   3  -4   2      297.46      331.46     21.00 o 
   4  -4   2        0.66       -7.14      7.40 o 
   5  -4   2      259.25      279.36     24.23 o 
   6  -4   2      330.08      342.09     28.14 o 
   7  -4   2        0.23       10.23     13.33 o 
   8  -4   2       10.22       -5.52     13.60 o 
  -7  -3   2      180.23      222.68     21.94 o 
  -6  -3   2      337.98      341.42     23.29 o 
  -5  -3   2      576.48      538.79     26.25 o 
  -4  -3   2      130.71      129.24     11.31 o 
  -3  -3   2     1394.17     1200.53     21.84 o 
  -2  -3   2      982.86      987.78     29.54 o 
  -1  -3   2      111.46      118.50      8.15 o 
   0  -3   2      446.96      465.34     11.88 o 
   1  -3   2      192.46      290.66     16.02 o 
   2  -3   2    10241.32    12995.20    332.80 o 
   3  -3   2     5263.87     5447.36    149.44 o 
   4  -3   2     1300.29     1274.80     47.25 o 
   5  -3   2      963.86      992.08     42.14 o 
   6  -3   2      156.77      176.90     20.33 o 
   7  -3   2       64.32       62.74     17.10 o 
   8  -3   2        0.03        8.75     14.41 o 
  -7  -2   2       52.61       57.76     15.75 o 
  -6  -2   2      264.82      292.95     23.83 o 
  -5  -2   2       13.10       -5.92      7.00 o 
  -4  -2   2     1432.22     1451.43     48.20 o 
  -3  -2   2     1805.28     1870.27     55.74 o 
  -2  -2   2     9764.92    10161.98    263.74 o 
  -1  -2   2    53866.08    47491.08    829.91 o 
   0  -2   2    20931.50    22257.89   1248.62 o 
   1  -2   2     4328.41     4401.29    116.45 o 
   3  -2   2     1164.56     1208.56     42.00 o 
   4  -2   2      116.51      142.00     16.22 o 
   5  -2   2       22.88       30.96     10.90 o 
   6  -2   2      288.74      250.68     22.48 o 
   7  -2   2      239.79      258.08     24.91 o 
   8  -2   2       55.58       53.18     17.10 o 
  -8  -1   2       26.32       17.37     16.83 o 
  -7  -1   2      243.13      321.90     27.33 o 
  -6  -1   2      356.89      311.80     23.96 o 
  -5  -1   2      211.25      174.88     17.10 o 
  -4  -1   2      448.42      445.62     22.62 o 
  -3  -1   2     2414.21     2652.59     75.93 o 
  -2  -1   2      252.60      323.70     10.08 o 
  -1  -1   2     6486.13     6036.13    108.23 o 
   0  -1   2     1580.87     1521.57     29.55 o 
   1  -1   2     3334.69     4078.58    107.16 o 
   3  -1   2     6747.13     6781.93    178.65 o 
   4  -1   2     4665.27     4896.72    135.57 o 
   5  -1   2       17.41       19.79      8.89 o 
   6  -1   2        9.27       28.81     10.90 o 
   7  -1   2        3.03        4.04     11.17 o 
   8  -1   2       71.98       65.43     17.77 o 
  -8   0   2        8.58       21.00     13.87 o 
  -7   0   2        2.09       -0.06      7.49 o 
  -6   0   2       22.09       12.79     11.58 o 
  -5   0   2      102.38       95.18     14.81 o 
  -4   0   2      189.78      177.84     15.75 o 
  -3   0   2     1552.08     1595.08     50.35 o 
  -2   0   2   135577.00   134603.13   3333.82 o 
  -1   0   2     2594.26     2363.31     49.35 o 
   0   0   2     5839.17     7422.36    187.54 o 
   1   0   2      356.82      285.55     11.58 o 
   2   0   2      306.03      295.65     13.87 o 
   3   0   2      986.98     1010.39     34.33 o 
   5   0   2      530.01      668.03     30.02 o 
   6   0   2      835.86      930.69     39.72 o 
   7   0   2      135.88      135.84     17.91 o 
  -8   1   2      149.31      111.07     20.19 o 
  -7   1   2      177.73      207.06     23.56 o 
  -6   1   2       16.79       26.54      8.05 o 
  -5   1   2      141.70      127.52     10.32 o 
  -4   1   2      788.08      789.96     22.29 o 
  -3   1   2      383.89      384.78     31.44 o 
  -2   1   2      224.62      389.47     26.72 o 
  -1   1   2     9087.37     8249.43    143.27 o 
   0   1   2     1500.13     1654.20     30.63 o 
   1   1   2     1407.99     1401.75     26.99 o 
   2   1   2      936.28     1416.70     41.87 o 
   3   1   2     1632.36     1654.99     49.14 o 
   4   1   2     2209.21     2179.10     64.89 o 
   5   1   2        2.17       15.75      7.54 o 
   6   1   2      422.54      411.96     23.83 o 
   7   1   2      153.38      155.63     17.77 o 
   9   1   2        1.57        5.12     18.17 o 
  -8   2   2       14.38       35.81     17.10 o 
  -7   2   2        5.66        5.08      8.43 o 
  -6   2   2       37.65       30.74      8.67 o 
  -5   2   2      313.36      327.18     15.30 o 
  -4   2   2     3405.35     3431.14     68.94 o 
  -3   2   2     7639.26     7803.82    140.98 o 
  -2   2   2     2187.30     2514.37     49.03 o 
  -1   2   2       36.07       28.40      8.55 o 
   0   2   2     1923.32     2325.22     42.48 o 
   1   2   2      318.86      363.90     15.75 o 
   2   2   2     3972.86     4318.53     77.92 o 
   3   2   2     2196.83     2317.15     45.78 o 
   4   2   2     1050.48     1032.04     25.37 o 
   5   2   2      378.67      450.48     16.31 o 
   6   2   2      541.92      596.48     20.95 o 
   7   2   2      104.66       99.89     18.31 o 
   8   2   2        0.45       -3.50     13.46 o 
   9   2   2       13.54       -1.88     18.04 o 
  -8   3   2        7.51        5.79     15.35 o 
  -7   3   2       94.67      111.47     19.12 o 
  -6   3   2      288.87      261.31     25.31 o 
  -5   3   2       11.04       -1.08     11.31 o 
  -4   3   2       12.82       25.18      9.83 o 
  -3   3   2      107.69       94.10      7.97 o 
  -1   3   2      337.75      234.74      8.49 o 
   0   3   2      244.87      164.89      6.30 o 
   1   3   2     7222.80     7646.39    185.38 o 
   2   3   2     5998.67     6616.07    164.11 o 
   3   3   2      587.99      548.94     14.33 o 
   4   3   2        0.04       -1.53      3.93 o 
   5   3   2      996.90     1134.01     28.71 o 
   6   3   2      647.36      701.42     34.60 o 
   7   3   2      166.37      205.31     23.02 o 
   8   3   2       24.80        3.90     15.08 o 
   9   3   2      105.31       94.64     24.64 o 
  -8   4   2        0.57       -7.67     13.46 o 
  -7   4   2       25.94       22.48     14.41 o 
  -6   4   2        4.64       -0.27     10.10 o 
  -5   4   2      815.61      855.03     41.06 o 
  -4   4   2     1655.33     1362.31     51.70 o 
  -3   4   2      793.72      710.45     21.03 o 
  -2   4   2     1300.04     1321.72     39.78 o 
  -1   4   2     3754.28     3051.80     57.69 o 
   0   4   2      754.83      731.27     31.91 o 
   1   4   2      887.18      824.87     26.79 o 
   2   4   2     2553.43     2426.42     67.18 o 
   3   4   2     8441.05     9197.99    227.39 o 
   4   4   2    10167.50    10737.30    189.69 o 
   5   4   2       26.48       17.62      4.97 o 
   6   4   2       32.00        4.58      9.56 o 
   7   4   2       84.12      114.84     18.85 o 
   8   4   2        9.85       13.19     14.94 o 
   9   4   2        4.69       -1.48     17.10 o 
  -8   5   2       70.29       36.08     18.85 o 
  -7   5   2       33.56       43.35     16.29 o 
  -6   5   2        1.09       11.58     11.98 o 
  -5   5   2      314.37      307.90     24.50 o 
  -4   5   2      276.12      302.38     23.96 o 
  -3   5   2      468.16      455.74     31.97 o 
  -1   5   2     7105.37     6420.54     93.93 o 
   0   5   2     1227.29     1050.27     16.20 o 
   1   5   2       71.93       77.32      4.61 o 
   2   5   2       77.00       84.95      9.42 o 
   3   5   2       24.19       36.75      7.94 o 
   4   5   2      394.25      447.64     23.29 o 
   5   5   2      444.99      377.63     22.89 o 
   6   5   2      604.50      746.79     35.68 o 
   7   5   2      412.29      471.34     31.10 o 
   8   5   2       82.70       47.39     18.44 o 
  -7   6   2       78.41      113.22     20.73 o 
  -6   6   2       20.77       13.46     12.39 o 
  -5   6   2      293.96      273.84     24.10 o 
  -4   6   2     1291.34     1168.68     35.14 o 
  -3   6   2      945.16      906.19     25.69 o 
  -2   6   2      530.39      458.50     15.99 o 
  -1   6   2      667.40      469.70     12.56 o 
   0   6   2     1343.64     1355.11     23.51 o 
   1   6   2     5181.75     4745.26     86.10 o 
   2   6   2     8964.95     8771.88    216.35 o 
   3   6   2     4469.29     4689.67    123.59 o 
   4   6   2      341.96      364.17     21.14 o 
   5   6   2      102.79       67.72     11.98 o 
   6   6   2       11.88       -6.33      9.83 o 
   7   6   2       20.90       15.62     12.39 o 
   8   6   2       83.86       67.45     18.44 o 
  -7   7   2       24.50       15.21     15.62 o 
  -6   7   2       15.99       16.02     13.06 o 
  -5   7   2      321.86      301.97     26.39 o 
  -4   7   2      746.97      806.07     26.66 o 
  -3   7   2       24.46       17.21     12.52 o 
  -1   7   2      426.73      337.62      9.58 o 
   0   7   2     2713.08     2742.67     43.71 o 
   1   7   2       10.71        7.91      4.89 o 
   2   7   2       89.73       96.66     10.64 o 
   3   7   2        1.77        0.40      6.33 o 
   4   7   2       90.74      112.01     14.00 o 
   5   7   2      968.31      832.28     36.08 o 
   6   7   2      468.87      533.94     29.89 o 
   7   7   2      235.64      288.91     24.37 o 
   8   7   2       22.28       21.81     14.67 o 
  -7   8   2        6.20        5.65     15.62 o 
  -6   8   2       67.20       96.39     19.93 o 
  -5   8   2       57.01       49.68     15.08 o 
  -4   8   2       55.04       50.06      9.61 o 
  -3   8   2        4.62        8.60      6.47 o 
  -2   8   2      203.72      227.58     12.36 o 
  -1   8   2     1236.16     1018.48     20.48 o 
   0   8   2      705.56      610.12     13.99 o 
   1   8   2     2710.25     2611.50     42.51 o 
   2   8   2     7611.74     7372.10    133.95 o 
   3   8   2     2541.13     2560.51     75.12 o 
   4   8   2      202.16      266.30     19.52 o 
   5   8   2      253.94      222.68     19.66 o 
   6   8   2       43.53       57.22     14.27 o 
   7   8   2        1.74       -3.50     11.31 o 
   8   8   2       46.87       23.02     16.02 o 
  -6   9   2       17.46       44.16     17.50 o 
  -5   9   2       75.28       67.72     17.64 o 
  -4   9   2      287.60      295.06     17.93 o 
  -3   9   2      361.61      325.21     24.50 o 
  -2   9   2      123.81      146.13     25.92 o 
  -1   9   2      131.79      118.93      9.51 o 
   0   9   2      174.74      165.47      7.82 o 
   1   9   2      105.49      107.95      9.33 o 
   2   9   2      656.30      690.51     20.75 o 
   3   9   2     1039.81      951.02     26.26 o 
   4   9   2     1611.29     1963.83     63.28 o 
   5   9   2       36.70       21.94     11.31 o 
   6   9   2      349.34      340.75     25.71 o 
   7   9   2       71.72       79.83     18.04 o 
  -6  10   2       26.14       34.87     17.50 o 
  -5  10   2       28.88       36.48     14.81 o 
  -4  10   2        1.48       -5.42      7.40 o 
  -3  10   2       12.05       13.24      7.44 o 
  -2  10   2      238.88      305.41     15.69 o 
  -1  10   2     1599.88     1312.12     33.53 o 
   0  10   2     1786.62     1866.95     33.88 o 
   1  10   2      386.03      385.74     11.88 o 
   2  10   2      789.36      871.06     41.33 o 
   3  10   2      214.68      235.25     13.53 o 
   4  10   2      121.31      102.96     10.81 o 
   5  10   2       55.02       22.75     12.12 o 
   6  10   2       21.85       27.60     12.66 o 
   7  10   2      147.04      132.34     20.06 o 
  -6  11   2        6.40       -4.98     14.14 o 
  -5  11   2       66.30       40.66     16.56 o 
  -4  11   2       81.69      107.91     22.48 o 
  -3  11   2      163.50      115.21     12.90 o 
  -2  11   2        1.00        6.63      6.92 o 
  -1  11   2       57.74       56.86      8.71 o 
   0  11   2       43.17       37.71      7.52 o 
   1  11   2      148.84      126.79     10.09 o 
   2  11   2      870.40      888.07     29.21 o 
   3  11   2       88.52       80.71     10.09 o 
   4  11   2       94.68       67.24     10.36 o 
   5  11   2       94.82       83.54     11.95 o 
   6  11   2      464.55      428.04     21.29 o 
   7  11   2        0.06        9.29     15.48 o 
  -5  12   2        7.24       19.79     15.62 o 
  -4  12   2        3.11        2.04     12.45 o 
  -3  12   2       61.27       40.27     10.46 o 
  -2  12   2      114.61      109.36     16.22 o 
  -1  12   2      485.15      440.89     19.13 o 
   0  12   2     1131.24     1069.90     42.81 o 
   1  12   2      156.75      142.03     11.38 o 
   2  12   2      133.50      137.68     11.42 o 
   3  12   2      183.09      194.73     36.96 o 
   4  12   2        2.52        3.48      7.94 o 
   5  12   2      118.39      119.32     31.03 o 
   6  12   2      319.63      342.09     20.43 o 
   7  12   2      157.29      162.90     24.77 o 
  -4  13   2      145.05      123.94     17.30 o 
  -3  13   2        4.32        4.32      8.72 o 
  -2  13   2        4.84        0.87     14.27 o 
  -1  13   2       85.18       70.59     10.61 o 
   0  13   2       15.28       13.06     10.23 o 
   1  13   2       15.04       21.00     10.90 o 
   2  13   2       22.43       30.25      8.66 o 
   3  13   2      808.01      820.03     26.70 o 
   4  13   2      127.25      162.23     14.14 o 
   5  13   2      111.47      111.30     22.35 o 
   6  13   2        3.90        8.08     15.89 o 
  -4  14   2        8.18       28.39     11.94 o 
  -3  14   2        1.43       10.66      9.80 o 
  -2  14   2       39.24       39.43     10.62 o 
  -1  14   2      263.36      214.06     21.68 o 
   0  14   2       11.87       13.73     11.17 o 
   1  14   2       21.93       22.75     12.12 o 
   2  14   2        9.25       13.73     10.77 o 
   3  14   2       67.67       72.83     11.09 o 
   4  14   2      109.14      112.32     13.28 o 
   5  14   2      269.41      247.19     34.67 o 
   6  14   2      101.53      138.80     24.91 o 
  -3  15   2        7.92        7.44     10.38 o 
  -2  15   2       75.45       82.99     12.87 o 
  -1  15   2       78.78       49.95     16.29 o 
   0  15   2      129.02      169.23     20.19 o 
   1  15   2       56.76       43.08     14.54 o 
   2  15   2       91.72       69.47     16.02 o 
   3  15   2        6.04        5.71      9.07 o 
   4  15   2       38.52       51.55     11.58 o 
   5  15   2        5.62       -2.83     14.94 o 
  -1  16   2       47.86       55.06     16.83 o 
   0  16   2       10.73       28.95     14.67 o 
   1  16   2        0.08       11.04     12.92 o 
   2  16   2       51.94       77.82     17.50 o 
   3  16   2       36.75       53.72     17.37 o 
   4  16   2      160.19      195.21     25.98 o 
   1  17   2        0.44       18.17     14.14 o 
   2  17   2        9.45        6.73     13.87 o 
  -3 -16   3        0.42       11.85     16.83 o 
  -2 -16   3        4.70        2.69     14.67 o 
  -5 -15   3       38.89       11.58     16.42 o 
  -4 -15   3       28.05       10.77     15.89 o 
  -3 -15   3        0.98       -3.63     13.87 o 
  -2 -15   3       58.37       62.06     17.37 o 
  -1 -15   3       65.80       36.08     16.42 o 
   1 -15   3      167.28      134.55     15.29 o 
   2 -15   3        4.60       19.93     18.85 o 
  -6 -14   3       18.82       15.21     17.91 o 
  -5 -14   3       21.17       23.96     16.42 o 
  -4 -14   3        5.87        1.88     13.46 o 
  -3 -14   3       15.85       15.62     13.60 o 
  -2 -14   3       40.66       52.64     15.62 o 
  -1 -14   3        1.78       -5.65     11.44 o 
   0 -14   3      125.17      123.15     11.19 o 
   1 -14   3      162.08      120.97     13.91 o 
   2 -14   3      125.00      152.70     21.81 o 
   3 -14   3       31.54       14.14     18.71 o 
  -6 -13   3       17.12       -8.89     14.81 o 
  -5 -13   3       68.12       54.79     17.23 o 
  -4 -13   3        3.73        4.31     13.06 o 
  -3 -13   3      140.19      116.32     18.71 o 
  -2 -13   3      257.93      274.10     24.64 o 
  -1 -13   3       26.39       29.35      9.93 o 
   0 -13   3       29.60       21.88      7.32 o 
   1 -13   3       67.31       64.06      9.27 o 
   2 -13   3       34.37       36.51     10.89 o 
   3 -13   3        7.03        2.56     15.08 o 
   4 -13   3        1.37      -18.71     15.48 o 
  -7 -12   3        0.63        9.96     15.62 o 
  -6 -12   3        5.83       14.41     14.27 o 
  -5 -12   3        5.28       -8.48     12.12 o 
  -4 -12   3       21.56       20.46     12.66 o 
  -3 -12   3       52.72       37.97     13.33 o 
  -2 -12   3      778.04      849.78     38.91 o 
  -1 -12   3      106.94      108.87     13.69 o 
   0 -12   3        0.20        3.31      5.89 o 
   1 -12   3      182.94      205.20     14.95 o 
   2 -12   3      198.17      243.05     17.37 o 
   3 -12   3        0.24       -2.96     14.14 o 
   4 -12   3        1.58       26.66     16.69 o 
   5 -12   3       48.38       43.35     22.08 o 
  -7 -11   3       49.67       26.52     15.75 o 
  -6 -11   3      112.25       99.22     18.71 o 
  -5 -11   3      223.02      215.00     23.69 o 
  -4 -11   3      175.32      183.90     21.41 o 
  -3 -11   3       30.17       26.25     11.98 o 
  -2 -11   3      115.93      128.62     11.56 o 
  -1 -11   3      143.88      116.23      8.38 o 
   0 -11   3      193.35      244.51     16.51 o 
   1 -11   3      851.00      827.62     21.71 o 
   2 -11   3        1.31       35.90      9.33 o 
   3 -11   3       20.06       12.92     13.60 o 
   4 -11   3       17.32       22.35     18.31 o 
   5 -11   3       94.89       98.95     23.69 o 
  -7 -10   3       25.43        9.29     12.79 o 
  -6 -10   3        0.92        3.23     11.44 o 
  -5 -10   3       14.35       11.98     11.98 o 
  -4 -10   3       32.68       39.31     13.06 o 
  -3 -10   3      456.21      390.83     24.23 o 
  -2 -10   3     1198.12     1307.69     26.21 o 
  -1 -10   3      511.81      532.23     14.96 o 
   0 -10   3       43.75       49.55     11.20 o 
   1 -10   3       30.84       22.19     10.00 o 
   2 -10   3       18.70       30.36      8.69 o 
   3 -10   3      528.69      476.99     34.33 o 
   4 -10   3      186.26      212.04     26.12 o 
   5 -10   3       87.96       95.86     21.81 o 
   6 -10   3      137.31      136.92     25.44 o 
  -8  -9   3       12.51        8.35     15.48 o 
  -7  -9   3        6.80       -0.13     11.71 o 
  -6  -9   3      162.97      168.82     21.27 o 
  -5  -9   3      400.11      413.31     27.33 o 
  -4  -9   3      160.10      131.40     16.83 o 
  -3  -9   3       27.87       25.32      5.16 o 
  -2  -9   3      244.45      262.84      9.94 o 
  -1  -9   3      229.53      239.34     12.26 o 
   0  -9   3      288.64      258.06      9.99 o 
   1  -9   3      967.66      951.98     21.82 o 
   2  -9   3      770.72      831.35     26.04 o 
   3  -9   3       17.01       16.42     13.06 o 
   4  -9   3       19.98       54.12     16.83 o 
   5  -9   3        0.03        5.39     12.12 o 
   6  -9   3        4.28       -9.42     12.79 o 
  -8  -8   3       17.61        2.96     16.29 o 
  -7  -8   3        0.48       -1.48     12.66 o 
  -6  -8   3        4.35       13.60     11.98 o 
  -5  -8   3       23.26       26.93     11.31 o 
  -4  -8   3      240.22      285.01     20.73 o 
  -3  -8   3     1139.06     1070.68     25.03 o 
  -2  -8   3      322.82      293.71     10.93 o 
  -1  -8   3      697.80      671.02     15.38 o 
   0  -8   3        3.17        5.37      3.61 o 
   1  -8   3       14.11       14.86      6.01 o 
   2  -8   3      279.75      283.39     22.21 o 
   3  -8   3      280.76      289.86     25.58 o 
   4  -8   3     1954.64     2068.17     77.41 o 
   5  -8   3      528.63      601.52     38.50 o 
   6  -8   3        1.10       -5.79     12.52 o 
   7  -8   3        4.06        7.54     16.69 o 
  -8  -7   3       82.08       85.76     20.46 o 
  -7  -7   3      155.57      164.52     22.62 o 
  -6  -7   3      275.35      310.32     26.66 o 
  -5  -7   3      182.30      233.04     21.41 o 
  -4  -7   3      127.65      116.09     11.03 o 
  -3  -7   3       25.77       35.09      4.59 o 
  -2  -7   3       88.01       92.68      5.39 o 
  -1  -7   3      955.18      940.79     18.72 o 
   0  -7   3     2540.05     2630.39     65.15 o 
   1  -7   3     2025.86     2046.60     36.25 o 
   2  -7   3     1225.62     1212.74     48.06 o 
   3  -7   3      178.98      186.33     20.06 o 
   4  -7   3      191.20      251.08     23.83 o 
   5  -7   3      111.13      130.59     20.19 o 
   6  -7   3       22.64       11.04     13.33 o 
   7  -7   3       26.99       23.56     16.83 o 
  -8  -6   3        0.71       -3.50     13.73 o 
  -7  -6   3       49.55       33.93     14.14 o 
  -6  -6   3      317.99      323.11     24.50 o 
  -5  -6   3      533.08      488.49     18.46 o 
  -4  -6   3     1070.38      982.35     20.30 o 
  -3  -6   3       54.61       69.16      5.53 o 
  -2  -6   3     1440.77     1369.86     25.51 o 
  -1  -6   3      526.53      476.50     12.59 o 
   0  -6   3        9.78       12.16      5.85 o 
   1  -6   3      111.18      133.44     10.88 o 
   2  -6   3       30.76       20.87      9.69 o 
   3  -6   3      234.84      230.62     20.19 o 
   4  -6   3      382.23      452.35     29.21 o 
   5  -6   3      538.56      646.49     37.70 o 
   6  -6   3       29.37       38.91     15.08 o 
   7  -6   3        8.33        4.44     14.41 o 
  -8  -5   3       26.87        3.90     14.14 o 
  -7  -5   3       71.09       60.31     16.16 o 
  -6  -5   3       35.40       30.83     12.25 o 
  -5  -5   3        2.32        4.09      4.30 o 
  -4  -5   3        0.04       20.93      4.18 o 
  -3  -5   3      271.33      228.34      7.56 o 
  -2  -5   3     2163.98     2128.99     34.27 o 
  -1  -5   3     3836.08     3589.45     79.40 o 
   0  -5   3     5520.56     5506.63     81.80 o 
   1  -5   3     1226.49     1020.25     61.19 o 
   3  -5   3        2.55        4.04      7.94 o 
   4  -5   3        1.82        2.96      8.08 o 
   5  -5   3      379.33      378.58     27.60 o 
   6  -5   3        3.33       -3.23      9.83 o 
   7  -5   3       29.77       21.54     14.27 o 
   8  -5   3       66.99       43.89     18.71 o 
  -8  -4   3        2.12       -4.85     11.85 o 
  -7  -4   3        2.02       25.18     13.73 o 
  -6  -4   3      115.01       99.14      8.44 o 
  -5  -4   3      407.84      472.83     23.92 o 
  -4  -4   3      665.58      616.91     14.81 o 
  -3  -4   3     1512.53     1602.33     27.61 o 
  -2  -4   3      159.44      169.16      5.50 o 
  -1  -4   3      102.90       93.79      4.69 o 
   0  -4   3      406.84      405.90     21.54 o 
   1  -4   3        8.25        1.75      5.92 o 
   2  -4   3     1402.88     1602.76     53.85 o 
   3  -4   3     1847.03     2234.84     72.03 o 
   4  -4   3      478.30      526.53     28.68 o 
   5  -4   3      288.78      351.11     25.71 o 
   6  -4   3       35.80       12.39     12.66 o 
   7  -4   3        0.93       -1.75     12.12 o 
   8  -4   3        3.34       18.04     14.14 o 
  -8  -3   3       48.94       36.08     14.67 o 
  -7  -3   3        0.27        0.67     11.98 o 
  -6  -3   3       10.08       14.34      7.47 o 
  -5  -3   3      118.60      124.52     16.96 o 
  -4  -3   3       12.20        1.99      4.38 o 
  -3  -3   3     1958.39     1918.05     33.29 o 
  -2  -3   3     1692.48     1992.81     40.88 o 
  -1  -3   3     5637.11     5084.38    100.43 o 
   0  -3   3      284.25      302.68     10.38 o 
   1  -3   3     1411.37     1448.47     45.64 o 
   2  -3   3        1.88       35.41      8.48 o 
   3  -3   3       32.76       54.66     10.64 o 
   4  -3   3     4553.44     4948.56    140.69 o 
   5  -3   3        2.10       15.75      9.83 o 
   6  -3   3        4.46       -9.96      9.69 o 
   7  -3   3       80.48       65.56     17.10 o 
   8  -3   3       37.35       43.22     16.29 o 
  -7  -2   3       85.24       88.45     18.17 o 
  -6  -2   3      451.94      452.49     28.14 o 
  -5  -2   3      607.54      666.68     30.83 o 
  -4  -2   3       48.79       41.01      6.19 o 
  -3  -2   3       77.41       67.98      6.38 o 
  -2  -2   3     2313.79     2100.28     42.07 o 
  -1  -2   3      361.41      347.17     14.34 o 
   0  -2   3    11666.93    12404.18    390.49 o 
   1  -2   3     8459.42     9332.75    239.24 o 
   2  -2   3     8313.27    10454.48    269.80 o 
   3  -2   3     2740.65     3535.63    101.24 o 
   4  -2   3        9.50       14.27      7.40 o 
   5  -2   3      107.69      119.82     15.89 o 
   6  -2   3       17.06       31.50     12.66 o 
   7  -2   3       70.86       55.60     15.89 o 
   8  -2   3       59.32       68.26     17.77 o 
  -8  -1   3       39.02       33.79     17.77 o 
  -7  -1   3       37.79       23.96     14.27 o 
  -6  -1   3      488.72      507.28     30.02 o 
  -5  -1   3      204.30      189.69     18.31 o 
  -4  -1   3      934.19      926.38     36.62 o 
  -3  -1   3     6229.40     5649.97    105.29 o 
  -2  -1   3     6247.85     5849.74    106.88 o 
  -1  -1   3     4104.77     3456.98     76.07 o 
   0  -1   3      526.70      520.95     22.29 o 
   1  -1   3       92.58      121.70      9.56 o 
   3  -1   3     1549.27     1917.79     59.37 o 
   4  -1   3      174.15      111.07     12.79 o 
   5  -1   3     1752.58     1857.48     63.01 o 
   6  -1   3      556.86      600.18     31.77 o 
   7  -1   3      134.38      148.23     19.52 o 
  -8   0   3       31.01        4.17     15.08 o 
  -7   0   3       24.67       44.80     10.45 o 
  -6   0   3       71.50       72.30     15.89 o 
  -5   0   3      717.05      701.15     34.33 o 
  -4   0   3       12.24       13.06      8.89 o 
  -3   0   3     3311.30     3246.45     63.22 o 
  -2   0   3      408.65      483.16     14.18 o 
  -1   0   3     1562.16     1474.59     20.11 o 
   0   0   3     8200.47     9601.04    347.54 o 
   1   0   3     9467.26    10120.20    176.17 o 
   2   0   3     1556.85     2101.15     59.91 o 
   3   0   3       15.18       12.66      6.87 o 
   4   0   3        0.24        4.44      5.92 o 
   5   0   3       13.41       16.96      9.15 o 
   6   0   3      156.57      173.13     18.04 o 
   7   0   3      213.84      229.27     22.08 o 
  -8   1   3       26.05        3.63     16.96 o 
  -7   1   3       21.81       24.15     14.27 o 
  -6   1   3      227.74      220.65     16.09 o 
  -5   1   3      669.79      670.08     22.46 o 
  -4   1   3     7973.96     7496.70    195.62 o 
  -3   1   3      808.39      599.06     17.99 o 
  -2   1   3     8789.89     8222.05    102.16 o 
  -1   1   3     1550.90     1241.89     19.99 o 
   0   1   3      349.12      430.47     10.75 o 
   1   1   3       67.87       57.70      4.44 o 
   2   1   3      879.92      999.99     22.43 o 
   3   1   3     2995.64     3264.86     62.92 o 
   4   1   3     2951.08     3266.50     91.95 o 
   5   1   3     1548.01     1519.83     51.16 o 
   6   1   3      210.34      220.12     18.58 o 
   8   1   3        1.18       -2.42     13.06 o 
  -8   2   3       54.61       72.16     19.52 o 
  -7   2   3       22.84       49.14     16.69 o 
  -6   2   3      244.13      195.19     14.46 o 
  -5   2   3      643.82      628.75     22.23 o 
  -4   2   3        0.41        0.45     20.13 o 
  -3   2   3      753.73      536.09     16.81 o 
  -2   2   3     9981.67     9673.06    140.01 o 
  -1   2   3     4392.14     4330.74     78.29 o 
   0   2   3     3856.34     4681.07     83.64 o 
   1   2   3     7551.07     8327.90    145.53 o 
   2   2   3     1953.20     2100.05     96.53 o 
   3   2   3      136.64      134.33     11.65 o 
   4   2   3      940.53      914.03     23.70 o 
   5   2   3      254.57      259.32     12.52 o 
   6   2   3      339.40      312.78     25.71 o 
   7   2   3      280.62      291.74     26.12 o 
   8   2   3      179.98      213.39     26.39 o 
  -8   3   3        1.70       -4.71     13.19 o 
  -7   3   3       58.92       61.39     18.31 o 
  -6   3   3      589.25      565.44     35.68 o 
  -5   3   3      880.33      885.72     42.27 o 
  -4   3   3      103.38      108.91     15.21 o 
  -3   3   3       12.22        5.97      4.43 o 
  -2   3   3     1305.68     1065.52     24.95 o 
  -1   3   3     4169.83     3578.15     66.19 o 
   0   3   3     2549.99     2795.18     51.91 o 
   1   3   3    10208.16    10114.74    175.92 o 
   2   3   3     7177.62     7906.62    195.35 o 
   3   3   3     2095.69     2259.15     44.54 o 
   4   3   3     7183.72     8320.48    150.02 o 
   5   3   3      924.43     1039.01     27.16 o 
   6   3   3        3.83       15.35     10.50 o 
   7   3   3        0.02        7.67     11.58 o 
   8   3   3        1.18        7.00     14.94 o 
   9   3   3       36.62       55.06     21.27 o 
  -8   4   3       13.91       12.52     15.75 o 
  -7   4   3        7.84       -9.15     11.58 o 
  -6   4   3       35.23       31.91     14.27 o 
  -5   4   3       12.61       -6.33     10.37 o 
  -4   4   3      290.51      288.78     18.85 o 
  -3   4   3     4456.30     3910.46    134.49 o 
  -2   4   3      871.42     1144.21     36.48 o 
  -1   4   3     2189.43     2030.41     55.40 o 
   0   4   3      122.76       94.39      5.84 o 
   1   4   3      389.74      312.77      9.10 o 
   2   4   3      345.28      417.35     19.79 o 
   3   4   3     1634.97     1899.75     57.76 o 
   4   4   3      493.57      433.70     21.27 o 
   5   4   3      747.86      699.26     32.04 o 
   6   4   3       87.39       42.95     12.52 o 
   7   4   3      381.42      366.86     28.41 o 
   8   4   3       74.21       86.84     19.93 o 
  -8   5   3       12.22        6.60     15.21 o 
  -7   5   3       56.86       77.01     18.98 o 
  -6   5   3      199.18      189.49     16.33 o 
  -5   5   3      213.94      192.65     21.81 o 
  -4   5   3       97.27      122.49     15.82 o 
  -3   5   3        0.43        7.40      4.95 o 
  -2   5   3       74.51       78.95     10.70 o 
  -1   5   3      707.41      624.86     22.95 o 
   0   5   3      855.72      818.28     19.71 o 
   1   5   3     7162.41     6972.12    123.49 o 
   2   5   3     4468.91     4814.47    124.53 o 
   3   5   3     2966.10     3364.65     93.16 o 
   4   5   3      285.36      267.10     18.17 o 
   5   5   3      662.06      708.55     32.98 o 
   6   5   3       10.91       43.62     12.92 o 
   7   5   3      194.12      254.04     24.50 o 
   8   5   3      106.86      154.02     23.16 o 
  -7   6   3        0.39       -3.90     13.33 o 
  -6   6   3        5.13       -5.12     10.77 o 
  -5   6   3       17.84       32.51      9.72 o 
  -4   6   3      694.05      707.75     24.03 o 
  -3   6   3      235.95      135.84     15.89 o 
  -2   6   3     2313.67     1812.13     40.45 o 
  -1   6   3     1717.35     1662.94     36.34 o 
   0   6   3       23.06       60.51      8.52 o 
   1   6   3       99.49      101.10      6.00 o 
   2   6   3      423.14      422.06     20.46 o 
   3   6   3      131.45       94.78     12.12 o 
   4   6   3     3647.78     3734.88    104.47 o 
   5   6   3      864.13      979.69     40.12 o 
   6   6   3       89.51       52.24     14.14 o 
   7   6   3      143.48      119.69     19.39 o 
   8   6   3       35.77       30.56     16.83 o 
  -7   7   3       51.56       40.12     16.96 o 
  -6   7   3      103.21       84.55     18.58 o 
  -5   7   3       70.63      100.43     17.50 o 
  -4   7   3      215.20      190.85     13.80 o 
  -3   7   3       75.33       51.17      6.80 o 
  -2   7   3      394.49      451.43     16.64 o 
  -1   7   3     1493.89     1456.50     22.80 o 
   0   7   3     4280.27     4325.01     65.96 o 
   1   7   3     4650.32     4448.48     82.49 o 
   2   7   3      216.09      282.99     17.64 o 
   3   7   3       71.70      114.97     13.19 o 
   4   7   3        9.37        9.15      8.21 o 
   5   7   3       17.13       24.50     10.64 o 
   6   7   3      215.06      138.67     18.04 o 
   7   7   3      179.40      140.42     19.12 o 
   8   7   3      234.54      281.11     27.46 o 
  -7   8   3       10.84       -6.60     14.67 o 
  -6   8   3       66.93      110.80     19.93 o 
  -5   8   3        1.86       21.68     11.17 o 
  -4   8   3       34.96       40.65     17.91 o 
  -3   8   3      556.06      559.27     20.77 o 
  -2   8   3     1088.80      973.76     27.49 o 
  -1   8   3       19.09        6.23      5.65 o 
   0   8   3      123.56      111.73      6.50 o 
   1   8   3      405.43      345.03     10.03 o 
   2   8   3     1468.53     1448.47     47.93 o 
   3   8   3     3873.10     4030.79    110.80 o 
   4   8   3      196.43      167.61     16.69 o 
   5   8   3      588.64      728.61     35.27 o 
   6   8   3       54.95       47.52     14.14 o 
   7   8   3       18.41        8.89     12.25 o 
   8   8   3        1.87        4.44     14.41 o 
  -6   9   3        6.84       -1.62     13.06 o 
  -5   9   3        3.34        1.21     10.77 o 
  -4   9   3      173.61      180.95     30.22 o 
  -3   9   3      325.23      299.41     16.03 o 
  -2   9   3      295.18      298.13     23.56 o 
  -1   9   3      696.02      715.83     21.98 o 
   0   9   3     1996.67     1983.72     34.53 o 
   1   9   3     1276.38     1176.79     23.01 o 
   2   9   3      657.05      715.98     30.76 o 
   3   9   3      144.03      193.33     16.83 o 
   4   9   3       19.92       38.77     11.85 o 
   5   9   3       20.93       36.35     13.19 o 
   6   9   3      160.19       91.55     16.96 o 
   7   9   3      292.57      230.08     25.18 o 
   8   9   3       57.77       43.22     18.04 o 
  -6  10   3       67.67       94.24     22.35 o 
  -5  10   3       18.24        7.14     10.77 o 
  -4  10   3       36.06       17.07      8.76 o 
  -3  10   3      402.40      394.54     32.45 o 
  -2  10   3      207.82      170.56     13.19 o 
  -1  10   3       32.09       37.46      7.71 o 
   0  10   3     1069.32      966.30     26.27 o 
   1  10   3     1682.51     1601.53     59.37 o 
   2  10   3      841.43      876.64     32.11 o 
   3  10   3      648.83      537.15     19.61 o 
   4  10   3     2076.01     1964.24     65.83 o 
   5  10   3      168.62      232.37     22.08 o 
   6  10   3       74.47      102.99     17.37 o 
   7  10   3       20.43       43.75     15.35 o 
   8  10   3       41.33       19.93     16.29 o 
  -5  11   3        1.08        1.15     14.14 o 
  -4  11   3      120.21      126.60     13.89 o 
  -3  11   3      357.11      355.80     19.41 o 
  -2  11   3      248.88      246.88     28.41 o 
  -1  11   3       76.73       79.71     14.14 o 
   0  11   3      850.05      803.11     24.51 o 
   1  11   3      952.06     1019.79     27.30 o 
   2  11   3        0.04        6.75      6.17 o 
   3  11   3      171.36      172.59     12.80 o 
   4  11   3      182.14      210.86     14.84 o 
   5  11   3     1020.81     1269.01     51.43 o 
   6  11   3      412.88      392.31     29.48 o 
   7  11   3      103.86      101.78     20.19 o 
  -5  12   3       75.49       82.63     25.85 o 
  -4  12   3       46.52       41.17     10.79 o 
  -3  12   3       47.99       44.62     10.56 o 
  -2  12   3       13.36        2.31      7.04 o 
  -1  12   3      208.79      185.42     17.10 o 
   0  12   3     1046.50     1079.32     43.35 o 
   1  12   3       86.16       83.20     14.27 o 
   2  12   3      494.91      547.47     19.96 o 
   3  12   3     1525.08     1607.33     49.00 o 
   4  12   3       26.26       19.97      9.06 o 
   5  12   3        2.50        7.53      8.89 o 
   6  12   3       33.19       32.59     14.41 o 
   7  12   3       24.71       27.88     17.10 o 
  -4  13   3        1.35        5.67      9.13 o 
  -3  13   3      199.89      178.92     16.35 o 
  -2  13   3       99.57       95.17     12.32 o 
  -1  13   3        9.37        3.24      7.05 o 
   0  13   3        0.78       11.04     10.23 o 
   1  13   3        3.08      -11.85      9.02 o 
   2  13   3        0.09       10.20      7.32 o 
   3  13   3      305.43      355.33     36.28 o 
   4  13   3      765.48      749.49     33.32 o 
   5  13   3      158.97      189.37     24.23 o 
   6  13   3       13.00       17.58     10.62 o 
  -3  14   3       42.65       40.51     11.61 o 
  -2  14   3        0.70        7.17      9.96 o 
  -1  14   3       25.25       36.89     14.27 o 
   0  14   3      137.98      149.30     18.98 o 
   1  14   3      427.02      448.05     28.81 o 
   2  14   3      215.30      179.73     20.06 o 
   3  14   3        2.39       30.90      9.61 o 
   4  14   3       97.57      100.73     13.02 o 
   5  14   3        0.15       13.57      9.87 o 
   6  14   3       52.32       44.16     18.31 o 
  -3  15   3        3.49        8.96     12.12 o 
  -2  15   3       40.65        4.31     13.60 o 
  -1  15   3       22.80       28.95     14.00 o 
   0  15   3       37.82       37.56     14.81 o 
   1  15   3       27.36       29.62     13.19 o 
   2  15   3       46.80       23.96     13.06 o 
   3  15   3      180.75      188.21     22.62 o 
   4  15   3      175.28      239.87     17.94 o 
   5  15   3       53.49       77.16     13.41 o 
  -1  16   3        8.33       13.33     14.81 o 
   0  16   3       39.26       14.94     13.19 o 
   1  16   3       20.02       12.52     13.33 o 
   2  16   3       18.04       29.08     14.27 o 
   3  16   3       31.98       91.28     18.85 o 
   4  16   3       57.65       47.93     17.23 o 
  -3 -16   4       20.74       11.71     17.37 o 
  -2 -16   4        1.14      -20.40     13.60 o 
  -1 -16   4        1.28      -22.42     14.94 o 
  -4 -15   4        3.72       -5.52     15.89 o 
  -3 -15   4       39.66        8.75     15.08 o 
  -2 -15   4        9.59       14.14     14.54 o 
  -1 -15   4      123.25      111.61     20.60 o 
   0 -15   4      219.25      232.04     19.53 o 
   1 -15   4        9.92       30.83     18.17 o 
   2 -15   4        0.81        1.88     17.50 o 
  -5 -14   4        7.60       -2.56     15.89 o 
  -4 -14   4        3.31       -6.87     14.00 o 
  -3 -14   4       70.68       82.12     18.44 o 
  -2 -14   4        3.85        9.56     13.19 o 
  -1 -14   4       72.71       36.62     15.48 o 
   0 -14   4        0.78       -2.93     16.96 o 
   1 -14   4       16.59        8.54      9.80 o 
   2 -14   4        2.13        1.48     15.08 o 
   3 -14   4       96.21      111.34     24.23 o 
  -6 -13   4        0.30      -11.04     13.73 o 
  -5 -13   4        2.36        0.27     13.73 o 
  -4 -13   4       16.16       25.18     14.67 o 
  -3 -13   4       23.04        9.96     12.92 o 
  -2 -13   4      268.67      194.94     22.35 o 
  -1 -13   4      228.18      225.25     20.40 o 
   0 -13   4      125.66      152.86     15.38 o 
   1 -13   4        1.92       10.05      7.64 o 
   2 -13   4       65.66       50.22     18.44 o 
   3 -13   4        5.89       23.02     16.02 o 
   4 -13   4       14.53       30.83     20.33 o 
  -6 -12   4       13.47      -17.37     11.58 o 
  -5 -12   4       44.23       42.81     15.35 o 
  -4 -12   4      107.42       76.07     17.23 o 
  -3 -12   4       37.47       57.49     15.75 o 
  -2 -12   4       30.15       26.25     12.52 o 
  -1 -12   4        1.14        9.02      8.45 o 
   0 -12   4        0.11       -3.03      5.78 o 
   1 -12   4       53.25       44.41      8.17 o 
   2 -12   4       48.07       78.76     19.79 o 
   3 -12   4       82.59      175.15     26.66 o 
   4 -12   4       48.02       48.74     20.73 o 
   5 -12   4        9.36       14.27     20.33 o 
  -7 -11   4       10.32      -18.31     12.39 o 
  -6 -11   4       12.73        2.83     12.25 o 
  -5 -11   4       64.33       36.08     15.62 o 
  -4 -11   4      373.38      456.26     29.75 o 
  -3 -11   4      167.92      191.17     20.87 o 
  -2 -11   4       16.35       30.29      8.28 o 
  -1 -11   4       73.35       68.74      9.75 o 
   0 -11   4      205.84      219.28     11.25 o 
   1 -11   4      319.98      351.88     15.65 o 
   2 -11   4        0.96       19.79     14.41 o 
   3 -11   4      190.33      138.26     23.69 o 
   4 -11   4      104.80      142.44     25.31 o 
   5 -11   4       30.48       34.47     20.06 o 
  -7 -10   4       42.49       56.54     17.91 o 
  -6 -10   4       47.66       36.62     15.48 o 
  -5 -10   4       44.49       36.89     13.73 o 
  -4 -10   4      123.99       78.35     15.08 o 
  -3 -10   4      123.81       98.32     11.09 o 
  -2 -10   4       20.88       42.58      8.26 o 
  -1 -10   4      385.08      327.86     22.22 o 
   0 -10   4      272.53      277.82     11.54 o 
   1 -10   4      138.85      160.80     11.85 o 
   2 -10   4        1.36        0.13     13.06 o 
   3 -10   4      138.26      182.15     24.10 o 
   4 -10   4       39.60       60.99     19.52 o 
   5 -10   4      228.66      232.10     30.29 o 
   6 -10   4       47.40       38.37     21.41 o 
  -8  -9   4        9.41       -4.17     15.08 o 
  -7  -9   4        4.99       -2.69     12.79 o 
  -6  -9   4       19.20       16.29     11.31 o 
  -5  -9   4      440.75      411.43     27.20 o 
  -4  -9   4      335.67      322.57     23.56 o 
  -3  -9   4      294.82      337.91     15.80 o 
  -2  -9   4        8.58        5.62      6.47 o 
  -1  -9   4       15.09       12.98      4.97 o 
   0  -9   4      160.29      181.68      9.33 o 
   1  -9   4        0.98        9.07      5.60 o 
   2  -9   4      840.05      866.20     44.29 o 
   3  -9   4       19.23       19.39     14.14 o 
   4  -9   4      855.85      796.60     45.37 o 
   5  -9   4       35.23       37.29     18.71 o 
   6  -9   4        9.33       52.24     19.25 o 
  -8  -8   4       25.37       25.18     16.96 o 
  -7  -8   4       75.94       59.24     17.10 o 
  -6  -8   4       42.51       25.18     12.66 o 
  -5  -8   4        0.35        7.81      9.15 o 
  -4  -8   4       25.36       39.72      8.18 o 
  -3  -8   4      608.43      571.92     29.82 o 
  -2  -8   4      422.82      478.08     24.69 o 
  -1  -8   4     2535.06     2233.71     41.65 o 
   0  -8   4     1065.52     1192.55     24.14 o 
   1  -8   4       20.16       12.87      6.94 o 
   2  -8   4      108.89       95.18     17.23 o 
   3  -8   4       36.41       13.60     13.46 o 
   4  -8   4       37.83       50.22     17.77 o 
   5  -8   4       18.66       -0.54     14.41 o 
   6  -8   4        6.88        7.54     14.27 o 
   7  -8   4       17.62       -5.79     16.42 o 
  -8  -7   4        8.45        2.69     13.46 o 
  -7  -7   4       70.30       60.99     16.42 o 
  -6  -7   4      108.41       94.24     17.37 o 
  -5  -7   4       34.68       29.21     11.31 o 
  -4  -7   4      223.37      207.44     12.57 o 
  -3  -7   4      272.44      245.37     12.49 o 
  -2  -7   4       43.72       79.33      9.96 o 
  -1  -7   4       21.10       11.82      4.25 o 
   0  -7   4       23.69       13.25      4.10 o 
   1  -7   4     2086.09     1995.38     53.04 o 
   2  -7   4     1239.58     1284.23     51.02 o 
   3  -7   4     3002.07     3168.09    101.78 o 
   4  -7   4        1.75       16.16     11.98 o 
   5  -7   4       15.03       11.44     12.25 o 
   6  -7   4       71.50       72.57     19.25 o 
   7  -7   4       23.91       54.26     19.52 o 
  -8  -6   4       54.15       30.83     16.96 o 
  -7  -6   4       70.86       83.60     18.44 o 
  -6  -6   4       18.34        9.15     11.04 o 
  -5  -6   4       99.86       76.30      9.21 o 
  -4  -6   4       18.03       18.58      6.00 o 
  -3  -6   4     1802.53     1953.66     32.99 o 
  -2  -6   4     1423.70     1707.72     29.14 o 
  -1  -6   4     1599.93     1325.80     23.75 o 
   0  -6   4     1496.74     1611.53     32.34 o 
   1  -6   4      284.39      292.89     13.53 o 
   2  -6   4      165.40      225.64     19.93 o 
   3  -6   4      158.47      177.17     19.25 o 
   4  -6   4        6.00       13.46     11.44 o 
   5  -6   4      915.50      996.93     48.20 o 
   6  -6   4      188.03      223.08     25.44 o 
   7  -6   4       20.90       18.58     14.94 o 
  -8  -5   4       20.46       25.18     14.67 o 
  -7  -5   4       97.98      112.82     19.39 o 
  -6  -5   4      133.71      113.16     25.92 o 
  -5  -5   4      158.74      170.26     11.80 o 
  -4  -5   4     1265.79     1180.61     23.00 o 
  -3  -5   4     1396.22     1210.32     22.11 o 
  -2  -5   4      224.23      236.88     10.93 o 
  -1  -5   4      894.09      812.65     15.72 o 
   0  -5   4      103.94      107.62     14.67 o 
   1  -5   4     1986.23     1940.65     66.10 o 
   2  -5   4     4192.21     4697.34    133.55 o 
   3  -5   4      911.91     1027.62     43.35 o 
   4  -5   4      337.90      382.48     26.39 o 
   5  -5   4        4.50       13.33     11.31 o 
   6  -5   4       34.88       35.68     13.60 o 
   7  -5   4        3.97       15.75     14.41 o 
  -8  -4   4        1.24        2.42     12.92 o 
  -7  -4   4        5.08       11.58     11.71 o 
  -6  -4   4       11.13       28.41      8.57 o 
  -5  -4   4       92.16       96.76      7.17 o 
  -4  -4   4     4198.97     4131.27     64.41 o 
  -3  -4   4     1837.75     1503.69     26.08 o 
  -2  -4   4     2341.87     2257.20     49.07 o 
  -1  -4   4     1666.48     1430.42     31.90 o 
   0  -4   4     1464.17     1415.18     37.76 o 
   1  -4   4      262.49      211.77     15.21 o 
   2  -4   4      138.54      144.05     14.81 o 
   3  -4   4      515.32      621.31     31.10 o 
   4  -4   4        5.24        4.44      8.75 o 
   5  -4   4       71.40       82.80     15.08 o 
   6  -4   4      295.66      352.86     28.81 o 
   7  -4   4       62.03       69.74     17.50 o 
   8  -4   4        2.75       12.79     15.21 o 
  -7  -3   4      145.96      115.11     13.37 o 
  -6  -3   4       66.26       57.30     14.27 o 
  -5  -3   4       86.43       68.61      8.61 o 
  -4  -3   4       48.02       46.40      6.88 o 
  -3  -3   4      363.26      308.15      8.70 o 
  -2  -3   4      257.40      427.85     20.60 o 
  -1  -3   4     2598.98     2278.83     74.85 o 
   0  -3   4     6516.91     7059.13    232.77 o 
   1  -3   4     4194.01     5053.30    136.24 o 
   3  -3   4     3646.77     3794.79    110.53 o 
   4  -3   4      687.32      748.13     34.60 o 
   5  -3   4        5.63        9.15      9.29 o 
   6  -3   4        0.07       -3.77     10.50 o 
   7  -3   4        8.56        9.29     12.66 o 
   8  -3   4       41.41       32.18     16.69 o 
  -8  -2   4        5.74       18.04     16.42 o 
  -7  -2   4        0.38       -2.23      8.18 o 
  -6  -2   4       72.00       51.81      9.14 o 
  -5  -2   4      356.58      436.55     23.76 o 
  -4  -2   4     1376.45     1601.24     37.08 o 
  -3  -2   4    13451.87    12647.76    227.45 o 
  -2  -2   4      791.91      936.39     22.43 o 
  -1  -2   4     3543.42     2962.53     57.37 o 
   0  -2   4     2885.40     2537.50     50.16 o 
   1  -2   4     1230.72     1446.18     45.50 o 
   2  -2   4     3997.12     4353.36    119.28 o 
   3  -2   4        3.25       -1.48      7.00 o 
   5  -2   4      500.10      612.83     31.23 o 
   6  -2   4      472.39      412.64     28.00 o 
   7  -2   4       46.57       53.45     15.21 o 
   8  -2   4        1.55       16.02     12.52 o 
  -8  -1   4       62.74       65.55     18.04 o 
  -7  -1   4       60.19      100.57     19.93 o 
  -6  -1   4        5.93        6.47      6.52 o 
  -5  -1   4       85.15       97.72     20.67 o 
  -4  -1   4        4.91        6.43      4.92 o 
  -3  -1   4       17.42        8.24      5.99 o 
  -2  -1   4      898.34      845.54     20.36 o 
  -1  -1   4     1164.49      865.08     20.14 o 
   0  -1   4     2625.72     2445.95     32.44 o 
   1  -1   4     2644.29     3055.81     84.01 o 
   2  -1   4     1478.94     1604.64     49.81 o 
   3  -1   4      298.93      238.56     16.83 o 
   4  -1   4      107.12       91.41     12.25 o 
   5  -1   4      547.13      531.38     27.73 o 
   6  -1   4      532.38      479.14     28.27 o 
   7  -1   4      197.79      204.91     21.94 o 
  -8   0   4       46.11       24.37     16.83 o 
  -7   0   4        6.36        0.35     21.47 o 
  -6   0   4        3.85       -7.00      6.70 o 
  -5   0   4      468.85      431.32     45.44 o 
  -4   0   4    17329.69    17188.20    307.88 o 
  -3   0   4      692.30      676.06     18.05 o 
  -2   0   4        0.53        8.94      2.08 o 
  -1   0   4      579.88      496.89      8.86 o 
   0   0   4       19.06       21.56      3.46 o 
   1   0   4      280.16      358.84     12.39 o 
   2   0   4       22.30       -1.35      5.52 o 
   3   0   4     5534.92     6352.47    168.42 o 
   4   0   4     1981.16     2331.77     71.22 o 
   5   0   4      132.04      197.37     16.83 o 
   6   0   4      142.44      142.71     16.29 o 
   7   0   4        3.82       12.39     10.50 o 
   8   0   4      108.09      112.95     22.75 o 
  -8   1   4        0.28       -2.02     15.62 o 
  -7   1   4      105.35      122.00     16.96 o 
  -6   1   4       14.38       22.01     21.94 o 
  -5   1   4      130.03      116.80      8.01 o 
  -4   1   4        3.28        3.35     10.76 o 
  -3   1   4     1233.80     1066.06     25.34 o 
  -2   1   4      660.12      576.52     10.54 o 
  -1   1   4      235.86      199.64      5.76 o 
   0   1   4     2532.66     2509.91     47.27 o 
   1   1   4      669.21      675.87     16.51 o 
   2   1   4      215.15      211.93      9.36 o 
   3   1   4      289.05      334.24     12.66 o 
   4   1   4      549.66      689.79     20.69 o 
   5   1   4     1437.32     1492.18     36.69 o 
   6   1   4     1280.08     1235.05     34.13 o 
   7   1   4       61.84       67.45     16.29 o 
   8   1   4      110.86       73.51     20.46 o 
  -8   2   4        5.45       -4.04     14.27 o 
  -7   2   4       26.02       20.60     16.02 o 
  -6   2   4      336.00      263.74     26.39 o 
  -5   2   4     1251.43     1249.43     34.33 o 
  -4   2   4       12.26        4.27      3.68 o 
  -3   2   4      157.54      174.25      6.58 o 
  -2   2   4      909.82      786.06     14.72 o 
  -1   2   4     7968.03     6660.43    218.97 o 
   0   2   4     3782.24     3981.25     85.96 o 
   1   2   4     1338.72     1440.22     29.69 o 
   2   2   4      677.40      699.75     27.80 o 
   3   2   4     3860.48     4218.59     79.34 o 
   4   2   4     1496.99     1623.41    134.83 o 
   5   2   4       49.32       62.37      7.67 o 
   6   2   4        1.69      -10.23      8.89 o 
   7   2   4       60.53       67.72     16.56 o 
   8   2   4       15.10       23.43     16.42 o 
  -8   3   4       51.13       39.98     20.06 o 
  -7   3   4       33.05       29.08     15.75 o 
  -6   3   4       18.58       27.46     14.54 o 
  -5   3   4      660.80      625.76     35.41 o 
  -4   3   4      614.70      567.07     21.41 o 
  -3   3   4        7.89       19.70     17.50 o 
  -1   3   4    11002.39     9560.15    168.02 o 
   0   3   4    13083.60    13787.03    239.16 o 
   1   3   4      845.24      799.64     18.57 o 
   2   3   4      566.01      668.79     16.85 o 
   3   3   4     6062.67     6717.97    126.55 o 
   4   3   4     1173.42     1230.48     29.42 o 
   5   3   4      659.02      714.24     21.56 o 
   6   3   4      589.54      617.14     33.79 o 
   7   3   4      475.22      559.11     35.00 o 
   8   3   4       55.62       44.02     18.04 o 
  -8   4   4       39.84       33.66     17.10 o 
  -7   4   4      130.65      179.19     24.64 o 
  -6   4   4        5.03       22.35     14.00 o 
  -5   4   4       95.37      106.22     18.17 o 
  -4   4   4     1504.19     1338.77     61.26 o 
  -3   4   4       14.66        9.87      4.85 o 
  -2   4   4     3584.34     3177.22     90.87 o 
  -1   4   4     6810.26     5761.34    104.67 o 
   0   4   4     1191.16     1129.72     25.08 o 
   1   4   4     8412.35     8767.75    154.35 o 
   2   4   4    27230.93    31346.87    743.69 o 
   3   4   4      443.09      466.49     22.89 o 
   4   4   4      115.32      110.88     16.09 o 
   5   4   4        0.95        5.39      8.48 o 
   6   4   4        0.23        1.08      9.29 o 
   7   4   4       29.94       20.60     12.12 o 
   8   4   4       51.98       37.70     16.29 o 
  -8   5   4        1.06       -5.92     14.94 o 
  -7   5   4        0.28       -5.89      9.35 o 
  -6   5   4       58.14       57.22     17.37 o 
  -5   5   4      832.83      783.41     40.93 o 
  -4   5   4      361.46      304.71     15.35 o 
  -3   5   4     1020.57      959.90     45.24 o 
  -2   5   4       10.64       12.02      4.85 o 
  -1   5   4     1537.94     1254.97     28.81 o 
   0   5   4     2231.65     2304.26     45.84 o 
   1   5   4      687.66      612.84     23.36 o 
   2   5   4     2950.17     3346.47     91.41 o 
   3   5   4     1088.92     1067.74     39.31 o 
   4   5   4      654.14      539.59     26.66 o 
   5   5   4     1552.76     1478.23     53.58 o 
   6   5   4      693.63      848.57     39.98 o 
   7   5   4       32.59       52.64     15.21 o 
   8   5   4        0.20       14.14     14.54 o 
  -7   6   4       66.94       85.09     19.66 o 
  -6   6   4       47.85       30.56     14.94 o 
  -5   6   4       99.66       67.31     16.96 o 
  -4   6   4       19.29       10.54      6.79 o 
  -3   6   4       17.14       13.26      5.90 o 
  -2   6   4     2215.82     2004.25     43.83 o 
  -1   6   4     5903.42     5116.24    116.72 o 
   0   6   4     2169.77     2353.05     47.50 o 
   1   6   4     1843.37     1773.73     39.72 o 
   2   6   4        3.00        1.75      5.79 o 
   3   6   4     1484.72     1501.25     50.49 o 
   4   6   4        0.64        7.40      7.81 o 
   5   6   4      585.20      605.29     31.10 o 
   6   6   4      603.36      765.63     37.97 o 
   7   6   4      122.83      131.40     20.73 o 
   8   6   4      166.11      161.02     24.37 o 
  -7   7   4       11.75        8.75     14.94 o 
  -6   7   4       40.34       41.73     15.35 o 
  -5   7   4       79.17       87.61     11.88 o 
  -4   7   4      509.71      495.21     28.61 o 
  -3   7   4       26.91       14.92      6.80 o 
  -2   7   4      286.67      296.81     15.28 o 
  -1   7   4      527.63      483.23     22.15 o 
   0   7   4       61.00       60.29      4.75 o 
   1   7   4      906.39      851.41     21.05 o 
   2   7   4     1629.39     1625.64     52.24 o 
   3   7   4     1098.37     1141.65     42.14 o 
   4   7   4      138.85      231.16     19.52 o 
   5   7   4     1248.64     1010.93     43.22 o 
   6   7   4      306.96      232.50     22.75 o 
   7   7   4       12.30       50.08     15.21 o 
   8   7   4       26.46        8.89     14.14 o 
  -7   8   4       30.30       35.41     17.64 o 
  -6   8   4        3.00        5.92     13.33 o 
  -5   8   4       45.47       43.62      9.91 o 
  -4   8   4       17.13       13.97      7.86 o 
  -3   8   4      226.94      227.18     14.49 o 
  -1   8   4     3230.39     2647.56     55.77 o 
   0   8   4     2806.15     2776.62     45.34 o 
   1   8   4      536.97      537.49     16.10 o 
   2   8   4      306.69      371.44     21.41 o 
   3   8   4       31.21       65.43     11.58 o 
   4   8   4      232.74      194.81     18.17 o 
   5   8   4      390.16      359.86     25.85 o 
   6   8   4      349.34      501.36     31.23 o 
   7   8   4      106.04       99.09     18.58 o 
   8   8   4       80.86       42.14     17.23 o 
  -6   9   4       11.62       -5.92     12.12 o 
  -5   9   4       84.63       57.33     11.22 o 
  -4   9   4      136.84      118.84     12.83 o 
  -3   9   4        5.47        1.86      6.41 o 
  -2   9   4       34.97       37.92      7.28 o 
  -1   9   4       55.67       29.76      6.79 o 
   0   9   4        1.33       -1.72      5.65 o 
   1   9   4     1563.66     1549.78     35.37 o 
   2   9   4     5027.56     4855.26    130.72 o 
   3   9   4      449.87      381.81     23.29 o 
   4   9   4      154.22      215.00     20.46 o 
   5   9   4       50.41       26.12     11.98 o 
   6   9   4       21.12       14.67     12.79 o 
   7   9   4       27.50       17.91     14.54 o 
   8   9   4       49.71       50.35     18.17 o 
  -6  10   4        5.94       -1.62     12.39 o 
  -5  10   4       13.89       24.40     12.92 o 
  -4  10   4       71.75       84.63     11.79 o 
  -3  10   4      239.42      214.10     15.37 o 
  -2  10   4      809.57      775.01     25.68 o 
  -1  10   4     1192.14     1080.63     29.89 o 
   0  10   4      603.91      648.45     21.15 o 
   1  10   4      136.18      112.43      9.60 o 
   2  10   4      547.55      469.02     17.59 o 
   3  10   4       82.87       81.85     14.54 o 
   4  10   4       48.83       50.49     13.33 o 
   5  10   4      720.39      684.18     36.08 o 
   6  10   4      398.01      502.97     31.50 o 
   7  10   4       41.49       53.85     16.69 o 
  -5  11   4       62.34       40.84     12.04 o 
  -4  11   4        3.59        2.12     14.07 o 
  -3  11   4        1.72       -5.12      6.90 o 
  -2  11   4       75.91       92.05     11.28 o 
  -1  11   4      240.54      208.45     13.66 o 
   0  11   4      124.29      143.38     16.56 o 
   1  11   4       40.98       37.56     11.58 o 
   2  11   4      162.83      241.58     14.22 o 
   3  11   4      375.71      359.02     22.82 o 
   4  11   4      768.91      896.90     40.93 o 
   5  11   4       40.31       86.03     17.10 o 
   6  11   4      104.28       96.93     18.58 o 
   7  11   4       61.37       25.71     15.89 o 
  -5  12   4       75.21       76.81     14.40 o 
  -4  12   4       15.63        9.48     10.23 o 
  -3  12   4       49.88       50.43     10.85 o 
  -2  12   4      649.31      637.19     29.21 o 
  -1  12   4      293.60      250.88     15.33 o 
   0  12   4      108.49       97.61     15.75 o 
   1  12   4      656.53      640.97     32.04 o 
   2  12   4      464.96      429.94     24.37 o 
   3  12   4      208.81      222.79     15.22 o 
   4  12   4      349.40      355.85     21.41 o 
   5  12   4      652.78      710.03     37.97 o 
   6  12   4      213.24      274.24     26.93 o 
   7  12   4       40.90       14.67     14.94 o 
  -4  13   4       35.62       41.44     12.28 o 
  -3  13   4       64.20       55.55     11.13 o 
  -2  13   4      138.27      150.55     17.10 o 
  -1  13   4       31.68       31.23     11.71 o 
   0  13   4       26.58       10.23     10.77 o 
   1  13   4      807.84      763.48     36.75 o 
   2  13   4      230.35      286.09     23.83 o 
   3  13   4      211.54      230.74     27.53 o 
   4  13   4       25.16       20.75      9.51 o 
   5  13   4       78.81      101.80     13.93 o 
   6  13   4       88.15      108.22     14.83 o 
  -3  14   4       33.18       17.80      9.99 o 
  -2  14   4        1.55       12.22      8.70 o 
  -1  14   4       10.90       16.29     11.58 o 
   0  14   4        0.53        4.04     11.04 o 
   1  14   4      149.63      119.95     17.64 o 
   2  14   4      236.40      215.94     22.21 o 
   3  14   4      584.45      555.34     32.98 o 
   4  14   4      159.51      154.53     15.23 o 
   5  14   4       43.15       29.31     11.55 o 
   6  14   4        1.23        5.89     11.51 o 
  -2  15   4      120.20      159.27     22.75 o 
  -1  15   4      128.56       91.95     18.71 o 
   0  15   4       51.03       54.66     15.35 o 
   1  15   4        7.05       12.79     13.73 o 
   2  15   4       50.63       39.04     14.67 o 
   3  15   4        0.35       33.79     15.21 o 
   4  15   4       57.70       59.99     12.70 o 
   5  15   4       81.66       92.43     15.10 o 
  -1  16   4        0.83       -6.87     12.79 o 
   0  16   4        9.07        0.54     13.46 o 
   1  16   4       82.78       76.74     17.37 o 
   2  16   4      305.88      393.52     30.96 o 
   3  16   4        5.71       15.75     13.60 o 
   4  16   4      105.89      120.49     21.68 o 
  -2 -16   5        2.44      -20.19     14.94 o 
  -1 -16   5       10.86       14.27     16.56 o 
  -4 -15   5        0.56        9.69     15.75 o 
  -3 -15   5        4.43       20.19     17.23 o 
  -2 -15   5        3.17       -3.37     14.27 o 
  -1 -15   5       23.43       20.06     17.23 o 
   0 -15   5       37.21       48.80     13.30 o 
   1 -15   5        0.77       23.56     20.87 o 
   2 -15   5        0.09       -2.02     17.77 o 
  -5 -14   5        0.84       -0.54     14.81 o 
  -4 -14   5       50.34       68.66     20.06 o 
  -3 -14   5       59.41       53.31     17.77 o 
  -2 -14   5      218.63      222.54     24.77 o 
  -1 -14   5       46.67       62.90     12.99 o 
   0 -14   5        7.08       15.92     10.71 o 
   1 -14   5       40.63       40.21     12.98 o 
   2 -14   5       47.33       99.49     22.62 o 
   3 -14   5        0.21      -15.48     16.69 o 
  -6 -13   5        3.13        6.60     16.02 o 
  -5 -13   5       93.85       69.20     18.71 o 
  -4 -13   5       28.82       57.89     18.04 o 
  -3 -13   5       29.61       63.14     17.77 o 
  -2 -13   5        0.30       16.56     12.79 o 
  -1 -13   5        8.04        6.39     18.44 o 
   0 -13   5      101.93       93.07     13.17 o 
   1 -13   5      180.33      199.55     17.57 o 
   2 -13   5        1.65       49.41     18.04 o 
   3 -13   5        4.79       28.95     17.64 o 
   4 -13   5        6.75        9.42     18.98 o 
  -6 -12   5        0.67        5.39     14.94 o 
  -5 -12   5        1.98       -9.56     11.71 o 
  -4 -12   5       87.72      100.84     18.98 o 
  -3 -12   5      132.73      175.02     21.81 o 
  -2 -12   5      261.52      323.77     18.04 o 
  -1 -12   5      140.51      139.40     13.80 o 
   0 -12   5        8.33       -2.00      8.50 o 
   1 -12   5       31.92       15.62      9.54 o 
   2 -12   5      120.72      127.49     22.75 o 
   3 -12   5       57.19       52.91     19.79 o 
   4 -12   5       36.79       20.46     18.31 o 
  -7 -11   5       21.24       17.37     17.23 o 
  -6 -11   5       67.13       74.18     17.77 o 
  -5 -11   5       69.05       75.66     17.10 o 
  -4 -11   5       20.59       23.16     13.33 o 
  -3 -11   5       91.04       90.47     17.91 o 
  -2 -11   5      160.17      165.44     24.30 o 
  -1 -11   5       75.85       67.52     10.73 o 
   0 -11   5       58.42       69.00     11.40 o 
   1 -11   5       45.40       41.24     10.57 o 
   2 -11   5      101.62      108.91     21.00 o 
   3 -11   5       35.18       48.06     19.52 o 
   4 -11   5       60.77       39.45     19.52 o 
   5 -11   5       17.99       37.97     20.73 o 
  -7 -10   5       11.23       15.48     14.81 o 
  -6 -10   5       54.88       37.56     14.67 o 
  -5 -10   5       47.99       63.41     15.08 o 
  -4 -10   5       35.85       22.62     12.39 o 
  -3 -10   5      105.50       98.40     11.52 o 
  -2 -10   5      892.67      845.11     30.70 o 
  -1 -10   5      335.86      315.43     15.92 o 
   0 -10   5      246.85      284.62     15.52 o 
   1 -10   5      185.29      179.14     23.36 o 
   2 -10   5        0.74       17.91     14.81 o 
   3 -10   5      127.56       84.55     20.60 o 
   4 -10   5      774.25      826.76     48.33 o 
   5 -10   5       93.97      119.95     24.37 o 
  -7  -9   5       30.65       29.62     15.75 o 
  -6  -9   5       48.32       48.06     15.21 o 
  -5  -9   5       31.62       20.06     11.71 o 
  -4  -9   5      107.93       99.90     10.90 o 
  -3  -9   5      265.90      265.00     19.52 o 
  -2  -9   5      475.50      673.08     23.26 o 
  -1  -9   5        1.02       -3.51      6.00 o 
   0  -9   5        4.63        0.41      4.25 o 
   1  -9   5      356.80      401.39     22.95 o 
   2  -9   5      779.44      988.31     47.79 o 
   3  -9   5      326.75      319.34     30.43 o 
   4  -9   5       75.00       45.64     18.58 o 
   5  -9   5      103.31       89.39     21.68 o 
   6  -9   5        9.88      -16.16     15.48 o 
  -8  -8   5        0.23        1.21     14.81 o 
  -7  -8   5       18.83       37.83     14.94 o 
  -6  -8   5       63.70       33.93     13.19 o 
  -5  -8   5      206.98      255.80     23.16 o 
  -4  -8   5        8.92        4.30      5.97 o 
  -3  -8   5       89.98       69.02      9.27 o 
  -2  -8   5      142.40      138.85     13.87 o 
  -1  -8   5       73.62       80.82     14.05 o 
   0  -8   5        7.49       -4.92      5.73 o 
   1  -8   5      944.59      975.81     29.05 o 
   2  -8   5     2668.02     2523.49     85.76 o 
   3  -8   5      152.65      165.06     23.83 o 
   4  -8   5       63.40      102.72     20.06 o 
   5  -8   5      151.26      176.63     25.71 o 
   6  -8   5        6.79       13.60     16.56 o 
  -8  -7   5       25.73        0.13     14.27 o 
  -7  -7   5        8.54       24.37     13.46 o 
  -6  -7   5       13.61       18.98     11.31 o 
  -5  -7   5       30.70       22.90      7.47 o 
  -4  -7   5      115.49      136.09     10.84 o 
  -3  -7   5      843.64      728.75     36.55 o 
  -2  -7   5     1340.33     1440.46     35.78 o 
  -1  -7   5      344.12      344.27     16.34 o 
   0  -7   5      421.66      362.51     15.50 o 
   1  -7   5      345.99      351.60     16.13 o 
   2  -7   5       79.57       51.16     13.87 o 
   3  -7   5        3.46       27.20     15.08 o 
   4  -7   5      125.24      131.26     20.73 o 
   5  -7   5        6.53      -14.14     11.04 o 
   6  -7   5        2.69        7.81     14.54 o 
   7  -7   5       12.17       13.60     16.42 o 
  -8  -6   5       27.05       45.77     16.83 o 
  -7  -6   5       53.83       73.10     16.29 o 
  -6  -6   5      154.25      132.44     26.32 o 
  -5  -6   5        6.57       13.65     20.26 o 
  -4  -6   5      184.28      211.71     12.46 o 
  -3  -6   5        7.15        3.53      5.56 o 
  -2  -6   5       52.55       49.76      7.26 o 
  -1  -6   5      459.96      385.60     15.02 o 
   0  -6   5      344.19      372.57     17.91 o 
   1  -6   5     1000.06      874.41     41.94 o 
   2  -6   5      416.62      528.42     29.75 o 
   3  -6   5      186.14      191.85     20.46 o 
   4  -6   5       92.13      106.36     18.71 o 
   5  -6   5       32.65      108.24     19.66 o 
   6  -6   5        7.78       28.00     16.69 o 
   7  -6   5        0.04       24.23     17.77 o 
  -8  -5   5        1.13        2.83     12.92 o 
  -7  -5   5       44.05       57.62     14.94 o 
  -6  -5   5       18.02       25.77      8.54 o 
  -5  -5   5      130.49      114.38     10.51 o 
  -4  -5   5      446.95      483.75     17.61 o 
  -3  -5   5      926.44      800.64     22.98 o 
  -2  -5   5     2531.64     2387.53     50.87 o 
  -1  -5   5      178.66      176.19     10.46 o 
   0  -5   5       18.80       18.13      8.82 o 
   1  -5   5       45.97       41.20     10.10 o 
   2  -5   5      117.30      118.61     14.81 o 
   3  -5   5     1868.24     1955.22     68.12 o 
   4  -5   5      485.32      540.80     31.91 o 
   5  -5   5      197.46      254.31     25.04 o 
   6  -5   5      109.02      124.53     21.27 o 
   7  -5   5       27.66       35.54     17.50 o 
  -8  -4   5        0.37       -7.27     11.31 o 
  -7  -4   5       18.56       47.43     10.11 o 
  -6  -4   5      233.12      268.46     23.96 o 
  -5  -4   5      337.99      410.13     54.93 o 
  -4  -4   5       41.62       44.27      7.32 o 
  -3  -4   5      671.37      558.36     22.28 o 
  -1  -4   5      138.46      122.45      8.49 o 
   0  -4   5     3500.52     3408.58     67.86 o 
   1  -4   5     4820.00     4141.05    116.86 o 
   2  -4   5     1487.11     2040.03     66.37 o 
   3  -4   5       28.66       22.89     10.10 o 
   4  -4   5       51.84       73.24     13.46 o 
   5  -4   5       35.26       50.49     15.08 o 
   6  -4   5       49.09       69.06     17.23 o 
   7  -4   5      368.34      403.62     34.20 o 
   8  -4   5       51.41       61.53     20.60 o 
  -7  -3   5        4.82       21.58      8.98 o 
  -6  -3   5      115.70      160.75     19.59 o 
  -5  -3   5      446.13      427.84     17.03 o 
  -4  -3   5      851.94      851.43     34.67 o 
  -3  -3   5     2082.95     1904.02     41.64 o 
  -2  -3   5     1159.97     1010.17     38.98 o 
  -1  -3   5       15.23        7.55      8.21 o 
   0  -3   5      652.25      620.76     18.02 o 
   1  -3   5       43.42       58.70      9.83 o 
   2  -3   5     6098.71     8058.62    213.79 o 
   3  -3   5        9.66       43.22     11.44 o 
   4  -3   5      453.63      480.49     27.20 o 
   5  -3   5      335.50      329.71     25.71 o 
   6  -3   5       84.03       97.07     17.64 o 
   7  -3   5       14.41        7.81     13.06 o 
   8  -3   5       17.37       24.50     16.96 o 
  -8  -2   5       43.01       47.12     19.25 o 
  -7  -2   5       11.25       52.64     16.56 o 
  -6  -2   5       37.30       31.95      8.18 o 
  -5  -2   5       50.07       64.42      8.28 o 
  -4  -2   5     1138.98     1096.63     39.18 o 
  -3  -2   5     1113.40     1051.34     26.06 o 
  -2  -2   5     2295.57     1909.75     40.35 o 
  -1  -2   5     3389.42     2981.05     58.84 o 
   0  -2   5    14418.61    15764.08    287.71 o 
   1  -2   5     8737.62     8558.54    150.84 o 
   2  -2   5      578.70      761.73     30.96 o 
   3  -2   5        6.76       -2.96      7.00 o 
   4  -2   5      325.09      291.20     20.60 o 
   5  -2   5       44.87       54.12     13.60 o 
   6  -2   5      177.00      195.75     21.27 o 
   7  -2   5       99.43       95.05     18.44 o 
  -8  -1   5       18.01       -6.27     10.45 o 
  -7  -1   5       54.97       75.01     11.90 o 
  -6  -1   5      235.28      231.48     13.97 o 
  -5  -1   5     1617.29     1464.39     36.25 o 
  -4  -1   5      295.38      312.26     13.07 o 
  -3  -1   5     2526.16     2156.94     45.14 o 
  -2  -1   5     1807.16     1549.29     25.78 o 
  -1  -1   5      344.02      337.64      8.12 o 
   0  -1   5     5159.34     5283.09     76.97 o 
   1  -1   5     1241.42     1244.16     27.60 o 
   2  -1   5        2.27       19.52      7.40 o 
   3  -1   5     2600.36     2919.03     85.49 o 
   4  -1   5     3117.66     3298.14     97.74 o 
   5  -1   5      522.30      481.43     27.46 o 
   6  -1   5        5.01        2.42     10.50 o 
   7  -1   5        4.23        4.31     11.85 o 
  -8   0   5        1.22       20.30     10.93 o 
  -7   0   5       17.97       17.15      9.38 o 
  -6   0   5        5.99       10.16      8.52 o 
  -5   0   5      192.04      206.49     18.86 o 
  -4   0   5        5.62       13.83      5.18 o 
  -3   0   5        2.36        3.71      7.25 o 
  -2   0   5     4349.17     4220.84     56.51 o 
  -1   0   5      658.81      603.76     14.73 o 
   0   0   5     1397.43     1619.05     33.12 o 
   1   0   5     1143.36      941.00     22.16 o 
   2   0   5       73.00       51.83      9.29 o 
   3   0   5      444.46      493.03     19.05 o 
   4   0   5      861.85      906.05     35.95 o 
   5   0   5      341.00      365.11     22.35 o 
   6   0   5      914.08     1083.76     44.97 o 
   7   0   5      484.07      569.48     36.35 o 
   8   0   5       24.11       57.89     18.58 o 
  -8   1   5        0.75       -5.52     15.08 o 
  -7   1   5       85.02       82.75     13.37 o 
  -6   1   5     1674.10     1534.93     42.12 o 
  -5   1   5      171.51      218.27     14.30 o 
  -4   1   5      632.23      640.34     18.36 o 
  -3   1   5      102.55      104.71      5.09 o 
  -2   1   5      619.95      588.68     11.08 o 
  -1   1   5     1329.56     1164.29     20.38 o 
   0   1   5     1810.28     1786.69     35.98 o 
   1   1   5     8118.85     8155.49    144.81 o 
   2   1   5     4273.28     4580.80     85.14 o 
   3   1   5     1271.42     1426.30     38.98 o 
   4   1   5      821.79      858.33     24.27 o 
   5   1   5      131.32       91.42     21.47 o 
   6   1   5       30.94       29.78      8.26 o 
   7   1   5      197.70      221.60     24.77 o 
   8   1   5      483.09      517.38     38.37 o 
  -8   2   5       20.24       24.64     18.44 o 
  -7   2   5        2.34        1.62     14.54 o 
  -6   2   5        0.61       18.44     12.92 o 
  -5   2   5       17.75       37.02     14.00 o 
  -4   2   5     1108.59     1044.23     25.76 o 
  -3   2   5     2616.65     2597.30     42.03 o 
  -2   2   5     6039.15     6483.99    102.97 o 
  -1   2   5       85.49       93.44      6.13 o 
   0   2   5      797.19      777.16     18.74 o 
   1   2   5       25.20       23.17      4.35 o 
   2   2   5      256.79      289.10     11.18 o 
   3   2   5      416.49      498.00     15.64 o 
   4   2   5     2733.71     2612.93     54.63 o 
   5   2   5      583.10      687.92     22.22 o 
   6   2   5      578.54      624.81     34.60 o 
   7   2   5      213.91      220.66     24.50 o 
   8   2   5       63.93       44.56     18.58 o 
  -8   3   5       35.26       12.92     16.96 o 
  -7   3   5       82.88       75.39     19.39 o 
  -6   3   5        4.84        2.96     13.06 o 
  -5   3   5        0.78       21.41     11.98 o 
  -4   3   5       61.22       43.68      8.28 o 
  -3   3   5      116.40      105.98      8.51 o 
  -2   3   5      202.28      197.55      9.74 o 
  -1   3   5      312.10      294.19     11.05 o 
   0   3   5     7182.11     7694.30    136.90 o 
   1   3   5     7083.53     7135.08    127.51 o 
   2   3   5    10406.45    11407.33    200.80 o 
   3   3   5       86.63       93.10      6.92 o 
   4   3   5       55.76       52.29      9.76 o 
   5   3   5       20.67       30.29     10.90 o 
   6   3   5      105.98       81.59     16.42 o 
   7   3   5      365.94      357.31     29.75 o 
   8   3   5      210.28      182.69     25.98 o 
  -8   4   5        0.40        8.48     16.02 o 
  -7   4   5       34.81       23.16     15.89 o 
  -6   4   5       53.90       32.18     15.48 o 
  -5   4   5      302.97      297.13     26.93 o 
  -4   4   5       25.82       27.06     11.85 o 
  -3   4   5     1282.40     1078.12     28.10 o 
  -2   4   5     1211.88     1076.75     26.47 o 
  -1   4   5       43.22       29.43     11.51 o 
   0   4   5     2089.99     2231.23     44.77 o 
   1   4   5     5687.95     6192.64    136.45 o 
   2   4   5      100.02      150.99      7.40 o 
   3   4   5     1114.28     1303.40     29.13 o 
   4   4   5     2033.16     1928.02     62.74 o 
   5   4   5     1135.50     1254.34     47.66 o 
   6   4   5       55.37        1.48     11.71 o 
   7   4   5        0.07       -2.56     11.17 o 
   8   4   5        0.45       -2.69     13.60 o 
  -7   5   5        9.38       -0.40     14.81 o 
  -6   5   5      124.53       92.62     19.79 o 
  -5   5   5        6.11       -4.98     10.50 o 
  -4   5   5      325.85      263.70     15.15 o 
  -3   5   5      107.26       89.10     13.33 o 
  -1   5   5     1733.73     1699.48     36.99 o 
   0   5   5     9966.71    10726.51    189.38 o 
   1   5   5     5508.08     5583.33    101.71 o 
   2   5   5      340.21      319.15     10.36 o 
   3   5   5        0.43       -0.40      5.65 o 
   4   5   5      121.68      146.61     15.35 o 
   5   5   5      238.60      217.56     20.33 o 
   6   5   5      342.36      280.43     24.91 o 
   7   5   5      256.09      355.15     28.95 o 
   8   5   5      513.33      502.30     35.95 o 
  -7   6   5       59.00       80.76     14.57 o 
  -6   6   5      139.12      113.76     21.27 o 
  -5   6   5        0.56       -1.82      7.47 o 
  -4   6   5      247.58      231.71     14.83 o 
  -3   6   5      795.62      680.73     22.64 o 
  -2   6   5      108.22      108.86      8.92 o 
  -1   6   5      270.65      247.18     11.55 o 
   0   6   5     2009.83     1997.55     42.03 o 
   1   6   5        2.31        5.05      3.41 o 
   2   6   5     3933.70     4034.56    109.99 o 
   3   6   5     1992.11     1977.16     63.14 o 
   4   6   5     1395.44     1519.83     54.12 o 
   5   6   5      832.10      990.06     42.54 o 
   6   6   5       13.57       -9.02      9.15 o 
   7   6   5       15.68       16.16     13.87 o 
   8   6   5       29.60       26.25     16.96 o 
  -7   7   5        1.92        0.81     12.79 o 
  -6   7   5        0.38      -15.15     10.10 o 
  -5   7   5       10.86        3.79      7.94 o 
  -4   7   5      386.93      365.22     18.25 o 
  -3   7   5     1086.45      983.26     28.97 o 
  -2   7   5     1668.22     1594.09     79.77 o 
  -1   7   5     1686.37     1517.87     43.22 o 
   0   7   5      533.16      475.79     15.73 o 
   1   7   5      510.28      479.99     15.00 o 
   2   7   5       31.07       39.04      9.56 o 
   3   7   5      604.35      604.35     29.35 o 
   4   7   5     1678.72     2107.08     69.20 o 
   5   7   5      433.04      486.68     29.62 o 
   6   7   5      670.00      494.90     31.37 o 
   7   7   5      266.34      243.14     25.04 o 
   8   7   5       17.39       21.00     16.02 o 
  -6   8   5       59.30       91.41     19.93 o 
  -5   8   5       17.30        9.92      8.72 o 
  -4   8   5      102.85      113.52     12.32 o 
  -3   8   5       89.89      116.01     22.01 o 
  -2   8   5        5.03       10.58      5.57 o 
  -1   8   5     1035.09      906.03     25.51 o 
   0   8   5     3231.13     3218.79     64.68 o 
   1   8   5     2967.40     2739.43     55.18 o 
   2   8   5      150.12      193.06     16.69 o 
   3   8   5     1672.90     1706.56     58.29 o 
   4   8   5      391.58      376.96     24.91 o 
   5   8   5       71.32      149.71     18.58 o 
   6   8   5       15.16       -1.08     10.77 o 
   7   8   5       62.19       84.82     18.98 o 
   8   8   5       97.63      104.61     21.94 o 
  -6   9   5        3.82       -3.90     13.06 o 
  -5   9   5       13.04        5.22      8.03 o 
  -4   9   5      234.23      222.21     14.65 o 
  -3   9   5      668.00      673.99     24.81 o 
  -2   9   5      466.41      486.69     35.00 o 
  -1   9   5      110.44      133.62     10.64 o 
   0   9   5      927.18     1003.32     37.43 o 
   1   9   5      774.62      741.13     32.71 o 
   2   9   5       26.44       28.00      9.69 o 
   3   9   5      646.09      657.93     32.58 o 
   4   9   5     1072.19     1213.55     48.87 o 
   5   9   5      515.23      595.06     33.25 o 
   6   9   5      152.19       96.53     17.91 o 
   7   9   5       46.00        8.48     14.94 o 
   8   9   5       46.33       23.29     18.44 o 
  -6  10   5       43.26       39.58     16.42 o 
  -5  10   5       27.30       22.04     10.22 o 
  -4  10   5        0.10        5.13      8.30 o 
  -3  10   5        3.37       14.29      7.64 o 
  -2  10   5       26.59       37.13      8.17 o 
  -1  10   5     1535.14     1484.96     48.20 o 
   0  10   5     3056.83     3093.51     64.12 o 
   1  10   5      653.50      594.93     29.62 o 
   2  10   5     1279.84     1193.08     46.31 o 
   3  10   5       29.67       39.72     12.52 o 
   4  10   5      153.71      159.67     19.25 o 
   5  10   5       14.20        0.27     10.77 o 
   6  10   5      209.20      162.09     21.27 o 
   7  10   5      289.11      283.12     27.33 o 
  -5  11   5        5.53        6.03      9.94 o 
  -4  11   5      117.85      121.25     13.99 o 
  -3  11   5      235.27      225.19     16.08 o 
  -2  11   5      170.45      152.59     13.18 o 
  -1  11   5        1.47        8.62      6.98 o 
   0  11   5        6.99       20.06     10.37 o 
   1  11   5       93.27       99.22     15.75 o 
   2  11   5      166.77      175.10     23.69 o 
   3  11   5     3555.26     3447.44    102.99 o 
   4  11   5     1304.59     1382.64     54.26 o 
   5  11   5      118.16      146.34     20.46 o 
   6  11   5      123.57       75.39     18.17 o 
   7  11   5       27.42        6.46     14.94 o 
  -5  12   5       13.31        3.22     10.18 o 
  -4  12   5       13.56       19.10     15.62 o 
  -3  12   5       97.46       86.04     12.80 o 
  -2  12   5      165.86      197.27     15.13 o 
  -1  12   5       11.99       -3.19      6.94 o 
   0  12   5        1.11       -0.40      9.42 o 
   1  12   5     1404.81     1398.12     53.18 o 
   2  12   5       18.99        9.15     10.77 o 
   3  12   5       75.82       62.89     10.52 o 
   4  12   5       16.45       22.35     13.19 o 
   5  12   5       66.18       86.16     18.44 o 
   6  12   5      216.42      239.50     26.52 o 
  -4  13   5       18.59       10.09     10.18 o 
  -3  13   5       12.84       22.28      9.80 o 
  -2  13   5        1.27        2.09      7.80 o 
  -1  13   5      115.27       90.07     16.42 o 
   0  13   5       87.16       93.84     16.56 o 
   1  13   5      124.80      117.80     17.50 o 
   2  13   5      724.67      636.66     34.87 o 
   3  13   5      653.67      676.35     33.66 o 
   4  13   5       89.64      114.23     13.36 o 
   5  13   5       59.94       70.65     13.37 o 
   6  13   5        2.28       -8.62     14.81 o 
  -3  14   5       45.86       44.62     11.56 o 
  -2  14   5        9.77       19.39     13.60 o 
  -1  14   5      162.98      102.45     17.91 o 
   0  14   5      185.92      180.13     21.41 o 
   1  14   5       38.09       61.39     15.62 o 
   2  14   5       30.52       21.54     13.33 o 
   3  14   5       45.91       57.35     16.16 o 
   4  14   5       71.86       77.18     13.33 o 
   5  14   5       87.30       67.28     15.75 o 
  -2  15   5        0.45       25.04     13.60 o 
  -1  15   5       17.36       12.79     12.39 o 
   0  15   5      140.15      159.54     21.41 o 
   1  15   5      296.41      251.35     24.91 o 
   2  15   5      136.32      112.82     18.58 o 
   3  15   5      104.22       76.60     18.31 o 
   4  15   5       60.83       87.10     20.73 o 
  -1  16   5        0.28        4.58     14.27 o 
   0  16   5        2.44       -9.83     12.12 o 
   1  16   5       41.95       40.39     17.37 o 
   2  16   5       55.43       36.22     17.10 o 
   3  16   5       97.42      138.53     22.62 o 
  -3 -15   6       40.54       57.76     20.06 o 
  -2 -15   6       39.43       35.27     17.91 o 
  -1 -15   6       20.11       45.50     18.31 o 
   0 -15   6       55.74       64.96     15.04 o 
   1 -15   6        3.76        3.90     18.71 o 
  -5 -14   6       10.91        9.15     16.96 o 
  -4 -14   6        0.55      -11.71     15.35 o 
  -3 -14   6        7.59       19.66     16.29 o 
  -2 -14   6        4.90       -8.21     14.27 o 
  -1 -14   6       12.20        6.60     10.99 o 
   0 -14   6        1.73        8.98     11.51 o 
   1 -14   6        0.84        4.44     16.29 o 
   2 -14   6       11.66        3.77     17.64 o 
  -5 -13   6       19.72       11.71     15.89 o 
  -4 -13   6      159.32      165.46     23.83 o 
  -3 -13   6       78.00       63.14     18.17 o 
  -2 -13   6        0.04      -14.81     11.58 o 
  -1 -13   6       12.09       15.58     10.57 o 
   0 -13   6        1.04       -7.85      9.26 o 
   1 -13   6       60.39       73.31     14.30 o 
   2 -13   6       24.58       -0.13     16.69 o 
   3 -13   6       14.29       24.64     18.44 o 
  -6 -12   6       10.08       23.96     15.62 o 
  -5 -12   6        6.51       18.04     14.94 o 
  -4 -12   6       24.80       23.43     15.08 o 
  -3 -12   6       74.38       94.11     18.31 o 
  -2 -12   6        0.71        0.90      8.54 o 
  -1 -12   6      292.38      295.09     18.69 o 
   0 -12   6      213.74      241.87     17.74 o 
   1 -12   6        0.99       -0.88     18.51 o 
   2 -12   6        0.87        7.00     16.02 o 
   3 -12   6      100.17      190.37     27.46 o 
   4 -12   6        9.96       28.95     18.71 o 
  -6 -11   6       37.50       49.95     16.83 o 
  -5 -11   6      102.29       79.57     17.50 o 
  -4 -11   6      171.74      176.23     23.16 o 
  -3 -11   6        7.08        7.08      9.02 o 
  -2 -11   6       95.53       86.08     13.19 o 
  -1 -11   6       29.39       33.54      9.17 o 
   0 -11   6      194.10      270.63     24.91 o 
   1 -11   6      130.91       96.44     13.97 o 
   2 -11   6       17.20       21.81     15.89 o 
   3 -11   6      334.13      290.93     32.04 o 
   4 -11   6       39.09       41.47     20.33 o 
   5 -11   6        0.05        8.08     18.04 o 
  -7 -10   6       18.64       18.17     14.27 o 
  -6 -10   6        2.18        3.77     12.79 o 
  -5 -10   6       20.87       35.00     14.94 o 
  -4 -10   6        2.32       -0.81     10.10 o 
  -3 -10   6        7.46       20.79      8.99 o 
  -1 -10   6      782.85      812.26     28.61 o 
   0 -10   6      254.52      327.39     18.88 o 
   1 -10   6       41.66       56.36     11.55 o 
   2 -10   6       97.56      102.18     20.33 o 
   3 -10   6      283.58      277.60     30.29 o 
   4 -10   6       23.89       32.58     17.77 o 
   5 -10   6        2.48       10.64     16.69 o 
  -7  -9   6       61.86       45.50     16.16 o 
  -6  -9   6       10.19       14.41     11.85 o 
  -5  -9   6      108.25      109.86     18.44 o 
  -4  -9   6      226.77      251.85     18.51 o 
  -3  -9   6        4.08        5.34      8.14 o 
  -2  -9   6      472.18      438.85     19.23 o 
  -1  -9   6       29.89       42.99      9.02 o 
   0  -9   6       89.99       83.78     10.99 o 
   1  -9   6      180.38      214.66     16.48 o 
   2  -9   6     2362.50     2513.79     88.59 o 
   3  -9   6      450.23      450.33     35.14 o 
   4  -9   6        0.49       16.83     16.29 o 
   5  -9   6        2.69        8.08     16.29 o 
   6  -9   6       23.54       57.08     21.94 o 
  -7  -8   6        4.58        8.21     13.33 o 
  -6  -8   6       50.30       32.98     13.60 o 
  -5  -8   6        3.74        4.77     10.43 o 
  -4  -8   6      202.34      212.45     16.02 o 
  -3  -8   6       90.40      104.08     11.23 o 
  -2  -8   6      206.38      222.47     14.26 o 
  -1  -8   6     1216.69     1085.99     30.72 o 
   0  -8   6      820.36      917.95     28.23 o 
   1  -8   6      290.09      310.91     22.15 o 
   2  -8   6       37.18       86.30     18.44 o 
   3  -8   6      412.71      477.13     34.47 o 
   4  -8   6       19.00       42.00     17.37 o 
   5  -8   6      135.11      222.00     29.21 o 
   6  -8   6       58.78       35.27     19.39 o 
  -8  -7   6       19.28        1.35     13.87 o 
  -7  -7   6        4.84       24.23     14.14 o 
  -6  -7   6        3.57        5.25     11.44 o 
  -5  -7   6       44.77       35.55     19.72 o 
  -4  -7   6       87.72       49.94      8.53 o 
  -3  -7   6       68.75       77.33      9.77 o 
  -2  -7   6      257.38      239.26     14.81 o 
  -1  -7   6     1787.16     1617.57     39.55 o 
   0  -7   6      578.99      576.49     20.86 o 
   1  -7   6     1568.92     1495.02     55.13 o 
   2  -7   6      185.27      249.20     23.83 o 
   3  -7   6      554.48      647.43     37.70 o 
   4  -7   6       53.63       40.39     16.16 o 
   5  -7   6        3.13        6.87     15.08 o 
   6  -7   6        7.15        1.75     14.94 o 
  -8  -6   6        0.01      -17.17     11.44 o 
  -7  -6   6        0.09      -14.54      9.69 o 
  -6  -6   6       42.90       44.05      9.95 o 
  -5  -6   6      529.66      533.97     21.07 o 
  -4  -6   6      652.46      640.23     21.80 o 
  -3  -6   6      215.51      234.03     13.06 o 
  -2  -6   6      277.40      265.05     13.41 o 
  -1  -6   6     1199.02     1086.94     29.07 o 
   0  -6   6      505.32      603.72     20.36 o 
   1  -6   6        8.01       16.02     10.37 o 
   2  -6   6      656.32      527.88     30.16 o 
   3  -6   6      853.77      897.71     42.95 o 
   4  -6   6        1.17       21.41     14.14 o 
   5  -6   6      175.11      251.76     26.93 o 
   6  -6   6      163.77      164.25     24.64 o 
   7  -6   6        3.17       33.52     18.71 o 
  -8  -5   6       19.07       43.89     15.21 o 
  -7  -5   6       38.05       51.02     14.27 o 
  -6  -5   6      120.66      105.48     17.50 o 
  -5  -5   6       44.53       33.23      8.07 o 
  -4  -5   6      110.11       90.80      9.61 o 
  -3  -5   6       39.26       44.24      7.34 o 
  -2  -5   6       30.94       36.21      6.50 o 
  -1  -5   6     2160.67     1854.69     42.18 o 
   0  -5   6     1300.64     1331.79     33.16 o 
   1  -5   6       15.41       25.04     10.10 o 
   2  -5   6      405.52      428.93     26.52 o 
   3  -5   6      533.21      541.07     31.23 o 
   4  -5   6        2.48      -14.54      9.69 o 
   5  -5   6      317.59      321.76     28.54 o 
   6  -5   6       17.83       27.46     14.94 o 
   7  -5   6        2.28       -4.58     15.21 o 
  -7  -4   6       10.81       22.42      8.99 o 
  -6  -4   6      617.15      562.34     36.22 o 
  -5  -4   6       37.58       56.14     13.19 o 
  -4  -4   6      698.30      672.41     37.22 o 
  -3  -4   6      179.94      167.06     16.90 o 
  -2  -4   6       48.30       48.36      9.09 o 
  -1  -4   6      851.88      726.26     21.30 o 
   0  -4   6      107.08       82.26      8.13 o 
   1  -4   6     1689.75     1769.70     58.83 o 
   2  -4   6      653.09      577.96     29.21 o 
   3  -4   6      521.99      578.64     30.83 o 
   4  -4   6       42.57       58.70     14.41 o 
   5  -4   6       92.77      126.42     19.12 o 
   6  -4   6       46.74       40.93     15.62 o 
   7  -4   6        6.52        1.62     14.14 o 
  -8  -3   6       23.12       28.68     18.71 o 
  -7  -3   6       15.58       41.01      9.37 o 
  -6  -3   6        4.95       10.57      7.73 o 
  -5  -3   6        9.82       13.04      6.63 o 
  -4  -3   6      131.57      127.25      9.69 o 
  -3  -3   6      708.10      684.68     27.40 o 
  -2  -3   6     3466.22     3161.38     64.09 o 
  -1  -3   6     4466.09     3991.69     78.31 o 
   0  -3   6        1.84        3.95      4.36 o 
   1  -3   6       73.36      102.99      8.55 o 
   2  -3   6      213.13      203.69     16.96 o 
   3  -3   6      905.42     1031.93     42.00 o 
   4  -3   6        9.59       10.77     10.23 o 
   5  -3   6      698.96      757.96     38.64 o 
   6  -3   6      332.09      361.88     29.48 o 
   7  -3   6      208.22      337.25     29.75 o 
   8  -3   6        7.29       19.79     15.48 o 
  -8  -2   6       27.48       29.71     11.06 o 
  -7  -2   6       29.73       58.29     17.50 o 
  -6  -2   6      292.35      303.53     15.71 o 
  -5  -2   6     1757.55     1567.13     38.72 o 
  -4  -2   6       67.17       87.42     15.28 o 
  -3  -2   6      373.57      369.04     13.79 o 
  -2  -2   6      100.65      107.14      7.98 o 
  -1  -2   6      135.25      128.23     19.32 o 
   0  -2   6     2560.98     3011.11     40.76 o 
   1  -2   6        6.08       21.64      7.27 o 
   2  -2   6     1237.89     1247.61     44.70 o 
   3  -2   6     2049.60     2179.91     69.60 o 
   4  -2   6      161.08      224.29     19.39 o 
   5  -2   6       16.97       26.66     11.58 o 
   6  -2   6       26.57       16.83     12.39 o 
   7  -2   6       33.46       23.83     14.14 o 
  -8  -1   6        1.02        9.07     11.36 o 
  -7  -1   6       18.13       42.75     11.09 o 
  -6  -1   6       79.13       63.13     10.74 o 
  -5  -1   6        5.51       14.62      6.35 o 
  -4  -1   6      662.15      756.18     41.94 o 
  -3  -1   6     1372.87     1156.88     28.31 o 
  -2  -1   6     2506.80     2484.09     66.24 o 
  -1  -1   6     2732.94     2372.38     32.87 o 
   0  -1   6       28.95       17.96      3.70 o 
   1  -1   6       68.05       43.04     12.59 o 
   2  -1   6      393.32      388.15     15.28 o 
   3  -1   6      763.65      942.94     36.89 o 
   4  -1   6      733.34      803.73     35.14 o 
   5  -1   6     1355.33     1477.55     55.20 o 
   6  -1   6      330.74      345.05     25.85 o 
   7  -1   6       30.40       53.72     15.21 o 
   8  -1   6        0.08        2.02     14.94 o 
  -8   0   6       15.03       16.61     11.58 o 
  -7   0   6       55.82       85.68     13.18 o 
  -6   0   6     1281.95     1147.56     35.09 o 
  -5   0   6      137.96      144.32      9.08 o 
  -4   0   6      102.85       92.96      6.92 o 
  -3   0   6       98.00       99.37      5.39 o 
  -2   0   6     1549.45     1513.69     22.92 o 
  -1   0   6      642.81      517.53     10.50 o 
   0   0   6      211.75      224.72     15.35 o 
   1   0   6     7617.28     7836.15    170.84 o 
   2   0   6     4598.98     5077.03     95.10 o 
   3   0   6     1251.14     1187.03     29.70 o 
   4   0   6       70.13       79.98      8.66 o 
   5   0   6       68.80       56.89      9.90 o 
   6   0   6      362.11      404.41     29.15 o 
   7   0   6        0.55       -6.46     12.12 o 
   8   0   6      126.40      118.74     23.56 o 
  -8   1   6        2.71        4.71     17.77 o 
  -7   1   6        0.00        3.54     11.71 o 
  -6   1   6        6.83       -4.12      9.90 o 
  -5   1   6      821.12      862.69     28.23 o 
  -4   1   6      758.56      777.69     18.27 o 
  -3   1   6        1.17        3.02      3.15 o 
  -2   1   6      283.57      309.51     12.06 o 
  -1   1   6     1613.40     1470.67     31.22 o 
   0   1   6      188.82      152.56      8.09 o 
   1   1   6      150.27      147.07      8.71 o 
   2   1   6     2131.80     1978.57     41.74 o 
   3   1   6     4032.88     3824.60     74.87 o 
   4   1   6     3535.18     3869.26     77.35 o 
   5   1   6      848.83      978.63     28.63 o 
   6   1   6      520.09      493.01     31.37 o 
   7   1   6      128.59      112.95     20.73 o 
   8   1   6      128.62      119.28     23.29 o 
  -8   2   6      117.54      105.15     24.50 o 
  -7   2   6      117.61      164.11     25.31 o 
  -6   2   6       47.25       29.21     14.81 o 
  -5   2   6        5.18        3.90     10.77 o 
  -4   2   6       25.90       21.26      6.80 o 
  -3   2   6      400.26      287.34      8.78 o 
  -2   2   6     3713.82     3648.62     56.38 o 
  -1   2   6     4101.41     3429.23     73.84 o 
   0   2   6      225.01      185.88      8.74 o 
   1   2   6     4245.73     4528.51     84.44 o 
   2   2   6     1177.64     1173.46     27.80 o 
   3   2   6      697.27      613.72     18.63 o 
   4   2   6        7.27       25.60      6.05 o 
   5   2   6      712.85      737.97     23.51 o 
   6   2   6        3.49       -2.42     11.44 o 
   7   2   6       75.53       89.12     20.06 o 
   8   2   6       36.48       24.64     17.23 o 
  -8   3   6        0.88        1.08     17.37 o 
  -7   3   6        2.87        7.94     14.94 o 
  -6   3   6      152.56       81.72     18.58 o 
  -5   3   6      240.66      257.28     24.91 o 
  -4   3   6      642.04      607.09     20.70 o 
  -3   3   6      648.43      537.58     35.00 o 
  -2   3   6      371.26      362.51     13.48 o 
  -1   3   6     2062.13     1913.02     40.17 o 
   0   3   6      300.15      325.17     11.94 o 
   1   3   6     6564.05     6996.27    126.22 o 
   2   3   6     3413.14     3483.02     67.30 o 
   3   3   6     1094.13      908.00     23.44 o 
   4   3   6     1110.13     1059.07     27.16 o 
   5   3   6     1359.66     1352.21     51.02 o 
   6   3   6      235.95      293.90     25.71 o 
   7   3   6       36.72       55.60     16.42 o 
   8   3   6      125.39      142.98     23.69 o 
  -7   4   6        5.61       18.85     15.75 o 
  -6   4   6       23.57       30.02     16.16 o 
  -5   4   6        5.27       -3.90     10.64 o 
  -4   4   6       58.95       62.47     11.58 o 
  -3   4   6      253.91      211.26     13.13 o 
  -2   4   6     2150.28     2081.60     44.84 o 
  -1   4   6     9788.00     9398.36    168.18 o 
   0   4   6    13304.09    15225.91    265.99 o 
   1   4   6       54.97       86.17      6.60 o 
   2   4   6      293.73      332.30     12.27 o 
   3   4   6      118.57       91.17      6.89 o 
   4   4   6       66.42       97.20     14.14 o 
   5   4   6      536.38      724.30     36.08 o 
   6   4   6       32.18       51.43     14.94 o 
   7   4   6      384.93      388.54     30.56 o 
   8   4   6      106.30       93.57     21.41 o 
  -7   5   6       41.20       81.45     21.94 o 
  -6   5   6        4.53       12.92     13.33 o 
  -5   5   6      497.90      470.41     21.29 o 
  -4   5   6       62.46       62.36      9.57 o 
  -3   5   6       97.83       92.95      9.54 o 
  -2   5   6       16.76        9.57      7.34 o 
  -1   5   6      173.77      150.43     11.71 o 
   0   5   6      339.81      368.70     14.61 o 
   1   5   6     2705.84     2456.00     49.63 o 
   2   5   6     2731.64     2621.91     52.24 o 
   3   5   6     1821.60     1774.54     59.37 o 
   4   5   6      368.78      371.17     23.69 o 
   5   5   6       57.74       23.29     11.31 o 
   6   5   6       33.61       55.06     15.62 o 
   7   5   6      225.12      192.92     24.10 o 
   8   5   6       17.94       28.81     16.56 o 
  -7   6   6       20.35       21.27     15.75 o 
  -6   6   6       25.33       21.54     15.48 o 
  -5   6   6       54.14       73.61     11.42 o 
  -4   6   6      231.32      220.24     15.33 o 
  -3   6   6      388.81      316.65     16.06 o 
  -2   6   6      959.28      961.92     26.71 o 
  -1   6   6     2140.68     1779.64     39.68 o 
   0   6   6      103.56      104.61      8.05 o 
   1   6   6       65.98       60.65      6.13 o 
   2   6   6        8.91        2.14      3.38 o 
   3   6   6      218.46      247.18     19.39 o 
   4   6   6     1751.25     1837.95     63.68 o 
   5   6   6     1296.81     1329.73     52.51 o 
   6   6   6      545.26      607.58     34.60 o 
   7   6   6       79.02       60.72     17.50 o 
   8   6   6       64.90       47.25     19.12 o 
  -7   7   6        0.05        1.27     10.70 o 
  -6   7   6       19.28        9.15     14.94 o 
  -5   7   6       29.83       18.93     11.98 o 
  -4   7   6      150.33      152.49     13.67 o 
  -3   7   6       30.44       24.47      7.74 o 
  -2   7   6      491.87      489.16     18.50 o 
  -1   7   6      444.05      374.20     15.18 o 
   0   7   6      205.55      196.66     10.83 o 
   1   7   6     1537.28     1470.36     33.36 o 
   2   7   6     1422.95     1441.20     50.49 o 
   3   7   6     2932.08     3027.81     90.20 o 
   4   7   6       53.55       64.62     13.33 o 
   5   7   6       34.09       86.70     16.29 o 
   6   7   6       30.83       49.14     14.94 o 
   7   7   6        4.60        4.31     12.39 o 
   8   7   6      472.25      399.98     34.60 o 
  -6   8   6       30.21       16.02     16.69 o 
  -5   8   6      166.43      159.88     19.72 o 
  -4   8   6      130.52      139.57     13.71 o 
  -3   8   6      358.89      326.38     17.41 o 
  -2   8   6      567.68      543.08     20.07 o 
  -1   8   6      839.63      719.37     30.56 o 
   0   8   6       57.57       76.94      8.09 o 
   1   8   6      899.58      818.42     22.42 o 
   2   8   6     1474.17     1361.77     48.60 o 
   3   8   6      200.46      247.99     20.87 o 
   4   8   6      384.42      304.53     23.96 o 
   5   8   6      651.60      702.76     36.89 o 
   6   8   6      462.50      587.25     35.81 o 
   7   8   6       90.27      101.51     21.14 o 
   8   8   6        2.57       10.90     16.42 o 
  -6   9   6        5.27        6.60     12.79 o 
  -5   9   6       12.60        0.24      8.85 o 
  -4   9   6        1.07        4.60      8.06 o 
  -3   9   6      127.63      148.42     13.31 o 
  -2   9   6      393.91      386.72     22.35 o 
  -1   9   6      979.33      931.65     27.23 o 
   0   9   6      968.65     1022.94     27.90 o 
   1   9   6      599.22      528.96     27.87 o 
   2   9   6      594.22      615.52     31.10 o 
   3   9   6      329.29      300.49     23.43 o 
   4   9   6       58.39       41.47     14.27 o 
   5   9   6      313.72      418.43     28.54 o 
   6   9   6      176.24      184.31     22.48 o 
   7   9   6      729.75      588.73     37.70 o 
  -5  10   6      112.30      125.99     15.68 o 
  -4  10   6       68.90       80.92     12.23 o 
  -3  10   6      148.14      152.90     14.03 o 
  -2  10   6      357.50      495.35     20.63 o 
  -1  10   6       59.12       56.75     14.41 o 
   0  10   6      280.40      251.08     20.60 o 
   1  10   6     1807.68     1682.46     58.56 o 
   2  10   6      757.27      735.75     35.00 o 
   3  10   6      379.56      419.77     27.73 o 
   4  10   6      276.58      328.63     26.52 o 
   5  10   6      152.91      104.88     18.85 o 
   6  10   6      192.12      236.54     24.77 o 
   7  10   6        0.00        2.29     13.87 o 
  -5  11   6       12.17       -1.26     10.10 o 
  -4  11   6        0.50        2.02      8.18 o 
  -3  11   6      242.19      246.36     17.22 o 
  -2  11   6      403.16      413.19     19.18 o 
  -1  11   6      127.91      105.57     11.31 o 
   0  11   6       15.60        5.39     10.37 o 
   1  11   6       88.47       92.62     15.35 o 
   2  11   6     1450.93     1406.33     53.58 o 
   3  11   6        0.08        0.40     11.31 o 
   4  11   6      366.50      280.57     25.18 o 
   5  11   6      595.85      605.16     36.62 o 
   6  11   6      358.51      377.77     30.96 o 
   7  11   6       81.92       32.98     17.77 o 
  -4  12   6      120.30      115.47     30.76 o 
  -3  12   6        1.34        1.81      8.09 o 
  -2  12   6       40.87       17.86      8.71 o 
  -1  12   6       50.49       36.48     13.06 o 
   0  12   6      591.45      541.61     31.23 o 
   1  12   6      793.04      826.35     39.18 o 
   2  12   6      497.99      545.11     31.91 o 
   3  12   6      691.13      772.23     39.45 o 
   4  12   6      360.69      406.58     29.89 o 
   5  12   6       93.69       91.01     19.25 o 
   6  12   6        0.54       18.17     15.89 o 
  -4  13   6        4.83        3.99     10.51 o 
  -3  13   6        6.10        0.67     12.86 o 
  -2  13   6        8.67       -0.76      9.02 o 
  -1  13   6      525.73      473.36     30.56 o 
   0  13   6       28.57       22.35     12.66 o 
   1  13   6       90.05       67.85     15.21 o 
   2  13   6        6.75       25.58     12.52 o 
   3  13   6      101.48      102.45     18.71 o 
   4  13   6      313.61      248.93     25.71 o 
   5  13   6      341.01      418.16     33.25 o 
   6  13   6      210.27      249.06     28.54 o 
  -3  14   6       68.12       65.35     13.55 o 
  -2  14   6       30.11       44.56     15.75 o 
  -1  14   6       31.49       14.67     12.39 o 
   0  14   6       87.13       91.68     18.58 o 
   1  14   6      791.20      727.40     39.04 o 
   2  14   6      134.24      128.17     20.19 o 
   3  14   6       25.55       42.41     16.02 o 
   4  14   6        0.05       -3.37     12.92 o 
   5  14   6        3.36       10.18     14.88 o 
  -2  15   6       68.80       67.31     19.25 o 
  -1  15   6       63.30       40.25     16.56 o 
   0  15   6        8.35        8.48     12.92 o 
   1  15   6       35.46       24.10     13.60 o 
   2  15   6       42.88       39.98     15.21 o 
   3  15   6      117.37      116.86     21.00 o 
   4  15   6      187.75      175.56     25.71 o 
   0  16   6       98.77      104.07     21.27 o 
   1  16   6        9.39       -9.83     13.60 o 
   2  16   6      155.29      164.79     23.96 o 
  -3 -15   7       26.24       23.43     17.91 o 
  -2 -15   7        5.55       -0.94     17.50 o 
  -1 -15   7       10.87       13.33     16.83 o 
   0 -15   7        4.07      -11.70     11.83 o 
  -4 -14   7       22.40        5.39     16.02 o 
  -3 -14   7       26.58       29.21     16.69 o 
  -2 -14   7       67.13       93.03     20.73 o 
  -1 -14   7       13.81       23.09     13.46 o 
   0 -14   7        0.13        2.83     10.68 o 
   1 -14   7        0.04        0.27     16.69 o 
   2 -14   7       10.85       -7.94     19.25 o 
  -5 -13   7        0.58       -9.96     14.81 o 
  -4 -13   7        0.01       -6.06     13.87 o 
  -3 -13   7       25.08       35.14     15.89 o 
  -2 -13   7       70.75       69.93     18.38 o 
  -1 -13   7        0.11        0.84      9.57 o 
   0 -13   7        0.53        7.70     10.31 o 
   1 -13   7       43.98       20.33     18.17 o 
   2 -13   7       35.85       77.95     25.44 o 
   3 -13   7        0.76        4.17     18.17 o 
  -6 -12   7       48.57       52.10     19.66 o 
  -5 -12   7       33.20       62.33     18.98 o 
  -4 -12   7        1.34      -18.98     13.06 o 
  -3 -12   7       20.28       13.06     14.00 o 
  -2 -12   7       82.20       97.54     13.85 o 
  -1 -12   7        2.89       -0.17      9.22 o 
   0 -12   7        1.26       -1.65      9.71 o 
   1 -12   7      238.52      243.01     28.54 o 
   2 -12   7        0.71       22.08     17.64 o 
   3 -12   7       15.28       10.50     17.91 o 
   4 -12   7       38.49       69.47     23.56 o 
  -6 -11   7       12.55        2.29     14.67 o 
  -5 -11   7        0.84       -2.42     13.06 o 
  -4 -11   7       38.26       22.48     13.46 o 
  -3 -11   7      360.20      392.45     20.96 o 
  -2 -11   7        8.60       39.38     10.17 o 
  -1 -11   7      152.60      148.21     14.61 o 
   0 -11   7       94.40      106.68     13.95 o 
   1 -11   7      333.05      460.70     35.00 o 
   2 -11   7        1.09        7.27     16.29 o 
   3 -11   7      126.39      147.01     25.58 o 
   4 -11   7       49.84       14.14     18.58 o 
  -7 -10   7       12.27       38.23     18.04 o 
  -6 -10   7       38.45       26.25     15.08 o 
  -5 -10   7        1.79        9.69     13.60 o 
  -4 -10   7       10.36       -2.67      7.70 o 
  -3 -10   7       37.08       26.26      9.66 o 
  -2 -10   7       25.91       18.97      9.41 o 
  -1 -10   7      467.82      481.57     21.75 o 
   0 -10   7       88.04       79.69     12.51 o 
   1 -10   7     1309.70     1415.76     60.99 o 
   2 -10   7      528.35      483.45     36.22 o 
   3 -10   7        0.14       -8.75     15.21 o 
   4 -10   7       13.30       17.50     18.44 o 
   5 -10   7       17.66       27.06     18.98 o 
  -7  -9   7        0.00        6.46     15.08 o 
  -6  -9   7        2.83       13.60     12.39 o 
  -5  -9   7       10.99       14.94     12.79 o 
  -4  -9   7      115.57      108.11     12.70 o 
  -3  -9   7      171.71      157.87     13.79 o 
  -2  -9   7       30.26       42.02     15.01 o 
  -1  -9   7        0.78        0.20      8.17 o 
   0  -9   7       92.63      143.92     43.15 o 
   1  -9   7      291.53      222.27     24.64 o 
   2  -9   7       20.84        0.40     14.14 o 
   3  -9   7       63.55       51.83     18.31 o 
   4  -9   7       65.18       67.18     21.00 o 
   5  -9   7       41.83       34.60     19.39 o 
  -7  -8   7       44.51       54.66     15.75 o 
  -6  -8   7        4.95       10.10     12.79 o 
  -5  -8   7        4.12       17.06      8.57 o 
  -4  -8   7       96.93       77.60     12.72 o 
  -3  -8   7        0.18       -6.86      6.62 o 
  -2  -8   7       76.69       57.42     15.15 o 
  -1  -8   7      238.55      177.26     13.85 o 
   0  -8   7     3956.83     4191.86     87.80 o 
   1  -8   7      936.32      906.05     44.02 o 
   2  -8   7       31.27       34.33     15.48 o 
   3  -8   7       11.19       21.00     14.41 o 
   4  -8   7        8.81       46.99     17.37 o 
   5  -8   7        0.41        9.02     14.94 o 
   6  -8   7        5.99       10.50     16.16 o 
  -7  -7   7        3.30       17.64     12.39 o 
  -6  -7   7       61.67       76.79     11.66 o 
  -5  -7   7       38.50       59.55     10.27 o 
  -4  -7   7      164.61      190.53     13.90 o 
  -3  -7   7      564.50      540.04     20.82 o 
  -2  -7   7      443.52      479.84     19.02 o 
  -1  -7   7       47.25       49.62      8.99 o 
   0  -7   7      672.72      716.31     24.18 o 
   1  -7   7      121.76      182.02     19.93 o 
   2  -7   7       10.78       11.17     13.19 o 
   3  -7   7       33.18       40.52     15.62 o 
   4  -7   7      147.16      185.65     24.23 o 
   5  -7   7       59.71       59.64     19.25 o 
   6  -7   7       11.59       43.22     18.31 o 
  -8  -6   7        2.07        2.42     14.00 o 
  -7  -6   7        1.29        0.27     10.37 o 
  -6  -6   7       77.02       73.75     10.93 o 
  -5  -6   7        9.10       16.77      7.99 o 
  -4  -6   7       35.19       22.88     10.23 o 
  -3  -6   7      642.44      566.21     20.60 o 
  -2  -6   7      150.73      173.90     12.51 o 
  -1  -6   7      502.70      437.62     17.83 o 
   0  -6   7     1169.32     1178.09     32.11 o 
   1  -6   7     1071.10      979.43     42.14 o 
   2  -6   7       40.63       65.16     15.08 o 
   3  -6   7      125.01      151.32     20.60 o 
   4  -6   7       42.31       26.66     14.54 o 
   5  -6   7       42.85       42.00     17.23 o 
   6  -6   7       93.04      121.17     22.89 o 
   7  -6   7       27.04       20.87     18.85 o 
  -7  -5   7       70.20      136.27     14.47 o 
  -6  -5   7       99.70      157.41     13.68 o 
  -5  -5   7       58.30       66.86     10.19 o 
  -4  -5   7      277.77      292.62     15.03 o 
  -3  -5   7      494.84      396.71     16.44 o 
  -2  -5   7      144.81      145.94     10.93 o 
  -1  -5   7     1122.37     1021.23     39.04 o 
   0  -5   7       45.31       58.08     10.90 o 
   1  -5   7     1568.18     1590.64     57.08 o 
   2  -5   7        3.41        1.62      9.83 o 
   3  -5   7      574.74      698.72     36.62 o 
   4  -5   7     1047.13     1142.06     51.56 o 
   5  -5   7      106.56      175.83     23.69 o 
   6  -5   7       15.94       26.93     16.42 o 
   7  -5   7       43.95       45.91     19.52 o 
  -7  -4   7       12.46        6.66      8.64 o 
  -6  -4   7       33.05       30.80      8.97 o 
  -5  -4   7       47.55       52.40      9.96 o 
  -4  -4   7      103.17       94.12     18.24 o 
  -3  -4   7      484.50      413.85     21.20 o 
  -2  -4   7      197.54      189.32     11.85 o 
  -1  -4   7     1268.45     1152.30     30.03 o 
   0  -4   7     4568.89     4775.61     83.72 o 
   1  -4   7     1847.91     1694.31     58.43 o 
   2  -4   7        9.36       41.87     12.25 o 
   3  -4   7      740.63      738.57     36.22 o 
   4  -4   7      261.93      325.26     26.79 o 
   5  -4   7      459.57      467.16     32.71 o 
   6  -4   7      208.48      253.64     26.79 o 
   7  -4   7       96.86      113.09     23.02 o 
  -8  -3   7        6.73       16.79     10.93 o 
  -7  -3   7       48.80       32.18     16.29 o 
  -6  -3   7      300.46      330.70     16.95 o 
  -5  -3   7      146.10      166.43     12.74 o 
  -4  -3   7      122.62      122.92     10.33 o 
  -3  -3   7      192.58      178.47     13.53 o 
  -2  -3   7       11.30       31.36     11.38 o 
  -1  -3   7      902.73      809.15     39.65 o 
   0  -3   7     7000.76     7380.70    109.92 o 
   1  -3   7      373.64      411.63     13.66 o 
   2  -3   7      179.87      270.74     19.39 o 
   3  -3   7      330.99      367.81     24.23 o 
   4  -3   7     1182.57     1210.72     49.54 o 
   5  -3   7       81.55       82.93     17.37 o 
   6  -3   7      235.83      201.54     23.43 o 
   7  -3   7        0.23       35.68     16.16 o 
  -8  -2   7        1.12        4.22     11.19 o 
  -7  -2   7        1.81       12.71      9.33 o 
  -6  -2   7      215.29      162.09     22.35 o 
  -5  -2   7      147.78      151.02     11.79 o 
  -4  -2   7      267.12      322.57     23.02 o 
  -3  -2   7     1553.53     1376.74     33.47 o 
  -2  -2   7     1608.75     1550.51     59.78 o 
  -1  -2   7     1001.51      872.51     17.14 o 
   0  -2   7     2871.81     2914.58     46.17 o 
   1  -2   7     1029.85      917.93     24.15 o 
   2  -2   7      500.49      520.37     17.57 o 
   3  -2   7     1753.77     1796.09     61.26 o 
   4  -2   7      591.31      596.00     31.50 o 
   5  -2   7       45.80       77.01     16.16 o 
   6  -2   7      206.37      289.72     25.71 o 
   7  -2   7       72.51       70.14     18.17 o 
  -8  -1   7        0.81       -5.30     10.71 o 
  -7  -1   7      215.46      246.04     21.34 o 
  -6  -1   7       16.29       19.84      9.37 o 
  -5  -1   7      530.91      516.64     15.86 o 
  -4  -1   7      140.44      121.61     10.49 o 
  -3  -1   7      252.70      226.24      9.63 o 
  -2  -1   7     1006.44      959.87     16.46 o 
  -1  -1   7      887.31      843.01     14.89 o 
   0  -1   7      411.64      343.49     15.68 o 
   1  -1   7     1246.69      986.19     24.74 o 
   2  -1   7      829.41      877.53     24.25 o 
   3  -1   7      161.16      216.87     23.56 o 
   4  -1   7      227.91      221.83     13.71 o 
   5  -1   7       47.88       51.45      9.18 o 
   6  -1   7       33.46        6.60      8.09 o 
   7  -1   7      579.53      632.08     39.31 o 
   8  -1   7       15.90       30.96     18.04 o 
  -8   0   7        0.56       -9.99     11.14 o 
  -7   0   7       60.43       95.98     14.03 o 
  -6   0   7        4.97       -7.34     11.51 o 
  -5   0   7       14.21        9.20      8.09 o 
  -4   0   7      313.11      344.83     21.07 o 
  -3   0   7      389.13      339.51     10.08 o 
  -2   0   7      753.90      694.37     14.77 o 
  -1   0   7        6.58        5.12      3.14 o 
   0   0   7      228.12      192.00      9.40 o 
   1   0   7      498.05      535.62     16.92 o 
   2   0   7      577.99      596.49     18.42 o 
   3   0   7     1976.26     2001.30     44.98 o 
   4   0   7     3218.92     3028.44     64.26 o 
   5   0   7      619.97      644.87     34.94 o 
   6   0   7       11.85       14.60      8.14 o 
   7   0   7       21.31       27.60     14.27 o 
   8   0   7       82.51      107.43     23.43 o 
  -8   1   7      100.76       60.58     21.00 o 
  -7   1   7        7.92       -9.96     14.54 o 
  -6   1   7      138.45      144.04     28.27 o 
  -5   1   7       57.95       40.24      9.70 o 
  -4   1   7       36.90       49.50     19.12 o 
  -3   1   7       69.90       84.00      7.35 o 
  -2   1   7      144.38      329.17     20.19 o 
  -1   1   7     1950.35     1979.53     41.06 o 
   0   1   7     3297.91     3545.22     68.11 o 
   1   1   7     2209.62     1914.98     40.86 o 
   2   1   7      478.93      460.35     30.63 o 
   3   1   7      131.00      118.94      9.28 o 
   4   1   7       24.13       24.33      9.02 o 
   5   1   7      299.43      339.92     17.43 o 
   6   1   7     2484.21     2615.57     88.32 o 
   7   1   7      212.24      234.39     26.79 o 
   8   1   7       32.56       41.33     19.79 o 
  -8   2   7        0.20        5.65     17.77 o 
  -7   2   7        4.72       -7.81     14.27 o 
  -6   2   7      180.78      152.94     22.75 o 
  -5   2   7      150.74      134.90     19.66 o 
  -4   2   7      400.20      374.01     17.57 o 
  -3   2   7      124.85      126.36     10.10 o 
  -2   2   7       45.76       39.96      5.82 o 
  -1   2   7      181.75      166.81      9.24 o 
   0   2   7     3194.18     3339.62     64.75 o 
   1   2   7     1238.99     1122.49     27.27 o 
   2   2   7     3163.61     3590.10     70.39 o 
   3   2   7     1546.58     1633.77     37.56 o 
   4   2   7     2825.69     2614.83     64.76 o 
   5   2   7      372.94      361.21     25.58 o 
   6   2   7       23.02       -7.40     11.04 o 
   7   2   7        0.40        7.27     12.79 o 
   8   2   7        7.99        1.88     14.67 o 
  -7   3   7        0.08        8.89     16.02 o 
  -6   3   7        0.66       -8.35     12.66 o 
  -5   3   7       94.25       76.20     17.10 o 
  -4   3   7      564.52      587.88     20.99 o 
  -3   3   7     1197.52     1135.20     29.38 o 
  -2   3   7     1355.49     1327.28     31.57 o 
  -1   3   7     1040.20      976.42     24.53 o 
   0   3   7     4153.88     4833.88     90.60 o 
   1   3   7      620.29      644.39     18.64 o 
   2   3   7        0.27        6.19      4.43 o 
   3   3   7      647.16      618.84     19.03 o 
   4   3   7      639.52      595.31     19.59 o 
   5   3   7      415.07      375.48     25.71 o 
   6   3   7      336.00      374.81     28.41 o 
   7   3   7      971.92     1045.93     49.27 o 
   8   3   7      177.53      180.67     24.77 o 
  -7   4   7      145.47      116.86     23.96 o 
  -6   4   7       18.45       -8.21     12.92 o 
  -5   4   7       19.11       12.00     11.38 o 
  -4   4   7       84.21       70.59      9.35 o 
  -3   4   7       79.92       85.84     11.98 o 
  -2   4   7       55.62       59.02      7.43 o 
  -1   4   7     5165.73     5049.37     95.38 o 
   0   4   7       16.26        8.93      4.32 o 
   1   4   7     1373.95     1389.02     31.96 o 
   2   4   7     2727.14     2813.07     56.95 o 
   3   4   7     1441.77     1508.54     34.69 o 
   4   4   7      521.87      547.67     29.08 o 
   5   4   7        2.02        4.98      9.56 o 
   6   4   7      153.00      217.16     23.43 o 
   7   4   7      145.74      153.07     22.62 o 
   8   4   7       84.81       87.91     20.73 o 
  -7   5   7        3.36       -6.06     14.67 o 
  -6   5   7        5.47       13.06     15.21 o 
  -5   5   7        6.51       14.58      8.41 o 
  -4   5   7      239.99      234.41     14.88 o 
  -3   5   7     1703.96     1632.68     39.68 o 
  -2   5   7     3720.87     3617.26     72.68 o 
  -1   5   7      969.02      959.35     25.53 o 
   0   5   7      448.66      502.31     16.66 o 
   1   5   7       55.42       47.10      6.07 o 
   2   5   7      420.26      434.21     21.74 o 
   3   5   7     1225.13     1276.96     48.47 o 
   4   5   7      616.97      621.31     32.45 o 
   5   5   7      646.62      590.62     32.31 o 
   6   5   7     1082.78      883.03     43.49 o 
   7   5   7       32.98       48.20     16.69 o 
   8   5   7       31.05       79.70     21.68 o 
  -7   6   7       17.51       42.41     19.12 o 
  -6   6   7       59.27       62.74     18.71 o 
  -5   6   7       32.88       34.86      9.96 o 
  -4   6   7       15.52       25.63     17.64 o 
  -3   6   7       27.44       29.84      8.18 o 
  -1   6   7       56.52       45.38      6.93 o 
   0   6   7     4773.44     4854.83     92.40 o 
   1   6   7     1496.12     1447.49     33.62 o 
   2   6   7     1507.80     1731.32     38.22 o 
   3   6   7      999.39      907.94     39.31 o 
   4   6   7      135.45      100.30     16.42 o 
   5   6   7       68.38       51.16     13.73 o 
   6   6   7      211.26      242.06     24.23 o 
   7   6   7      143.67      189.69     23.96 o 
   8   6   7      174.66      171.92     25.44 o 
  -6   7   7        5.99       -8.62     13.06 o 
  -5   7   7       56.26       50.52     14.27 o 
  -4   7   7      618.83      666.71     25.76 o 
  -3   7   7     1114.49     1014.12     30.26 o 
  -2   7   7       51.35       56.49      8.33 o 
  -1   7   7       20.49        7.88      5.67 o 
   0   7   7        6.11        0.52      8.35 o 
   1   7   7       82.67       59.74      6.90 o 
   2   7   7     2948.94     3011.11     89.80 o 
   3   7   7     1848.21     1800.12     62.33 o 
   4   7   7     1460.57     1596.43     58.83 o 
   5   7   7      399.99      369.83     28.27 o 
   6   7   7       65.02       35.41     14.67 o 
   7   7   7      107.12       85.76     20.06 o 
  -6   8   7       54.60       43.22     17.91 o 
  -5   8   7        0.37       -1.75     10.23 o 
  -4   8   7       84.81      110.35     36.28 o 
  -3   8   7      165.76      131.31     12.45 o 
  -2   8   7      193.61      254.09     14.75 o 
  -1   8   7     1840.88     1642.61     39.73 o 
   0   8   7       34.33       21.80      6.48 o 
   1   8   7     2042.30     1957.49     43.45 o 
   2   8   7        2.12        7.00      8.89 o 
   3   8   7        2.10        9.96      9.83 o 
   4   8   7        0.49        1.88      9.42 o 
   5   8   7      108.53       71.76     16.56 o 
   6   8   7      672.74      583.21     36.35 o 
   7   8   7      252.60      280.43     28.95 o 
  -6   9   7       13.65      -10.08     10.31 o 
  -5   9   7       25.97       23.98     10.65 o 
  -4   9   7      119.55      131.22     24.50 o 
  -3   9   7      276.60      271.87     17.21 o 
  -2   9   7      160.39      162.25     13.20 o 
  -1   9   7      133.08      112.80     13.73 o 
   0   9   7       88.15       85.77      9.12 o 
   1   9   7        5.07       -0.54      9.02 o 
   2   9   7      953.61      930.56     40.39 o 
   3   9   7     1637.02     1503.54     56.68 o 
   4   9   7      667.05      850.45     41.33 o 
   5   9   7       54.40       85.09     16.42 o 
   6   9   7       19.63       -2.15     12.39 o 
   7   9   7        5.02       23.96     14.94 o 
  -5  10   7        2.34        3.31      8.26 o 
  -4  10   7       81.24       81.73     15.28 o 
  -3  10   7      367.22      330.38     19.40 o 
  -2  10   7      346.28      393.63     18.74 o 
  -1  10   7      227.52      213.91     18.44 o 
   0  10   7     2553.73     2540.58     80.10 o 
   1  10   7       35.25       39.85     12.52 o 
   2  10   7      212.97      204.77     20.19 o 
   3  10   7      288.44      263.07     23.43 o 
   4  10   7      160.02      238.70     23.96 o 
   5  10   7      644.72      468.37     32.58 o 
   6  10   7      349.96      345.73     30.16 o 
   7  10   7      287.12      272.62     28.14 o 
  -5  11   7       16.11        3.88     10.37 o 
  -4  11   7       33.44       25.14      9.87 o 
  -3  11   7       15.17       28.90      8.46 o 
  -2  11   7       14.62       25.86      9.07 o 
  -1  11   7      165.25      149.99     15.04 o 
   0  11   7      293.37      313.01     24.64 o 
   1  11   7     1605.25     1534.10     56.95 o 
   2  11   7      889.72      892.05     41.47 o 
   3  11   7      381.53      332.00     26.93 o 
   4  11   7      513.45      511.32     32.98 o 
   5  11   7        0.99        4.04     13.33 o 
   6  11   7       59.82       40.39     16.83 o 
  -4  12   7      107.57      146.40     16.32 o 
  -3  12   7        0.24        0.41      8.90 o 
  -2  12   7       16.69       21.51     12.05 o 
  -1  12   7      336.29      259.70     23.96 o 
   0  12   7       40.72       31.77     13.19 o 
   1  12   7        0.79        4.44     11.85 o 
   2  12   7      196.01      238.56     24.10 o 
   3  12   7      504.89      480.22     31.91 o 
   4  12   7      299.89      384.63     30.96 o 
   5  12   7      130.59      114.43     20.73 o 
   6  12   7      151.39      171.25     25.58 o 
  -3  13   7        9.87        7.94     15.55 o 
  -2  13   7       33.66       31.23     14.94 o 
  -1  13   7      190.83      187.81     22.08 o 
   0  13   7      719.75      734.94     38.77 o 
   1  13   7      446.15      469.86     30.70 o 
   2  13   7       43.21       71.62     16.69 o 
   3  13   7      110.49       80.37     17.91 o 
   4  13   7       23.84       56.68     17.91 o 
   5  13   7        8.12        9.83     15.48 o 
  -2  14   7       27.74       13.33     13.73 o 
  -1  14   7        2.53       19.66     14.27 o 
   0  14   7        5.97       24.37     13.73 o 
   1  14   7       12.14       16.83     12.92 o 
   2  14   7       92.54      117.40     20.19 o 
   3  14   7      237.00      270.47     27.46 o 
   4  14   7      203.12      193.19     25.18 o 
   5  14   7       36.52       15.35     16.16 o 
  -1  15   7      245.12      232.10     26.12 o 
   0  15   7      133.83      153.21     22.48 o 
   1  15   7      113.61      101.24     19.52 o 
   2  15   7        8.20        3.63     13.87 o 
   3  15   7        1.76        6.73     14.81 o 
  -3 -14   8        0.01       -7.94     15.75 o 
  -2 -14   8        0.08        2.29     15.35 o 
  -1 -14   8       20.43       33.59     13.52 o 
   0 -14   8       19.35       20.84     25.65 o 
   1 -14   8        1.95       15.75     17.23 o 
  -4 -13   8       12.95        5.79     15.21 o 
  -3 -13   8       18.50        0.00     14.94 o 
  -2 -13   8       23.32       16.73     24.97 o 
  -1 -13   8       36.22       40.19     12.76 o 
   0 -13   8        1.66       -6.23     10.99 o 
   1 -13   8        0.25        9.69     15.89 o 
   2 -13   8       41.39       28.41     21.00 o 
  -5 -12   8        0.50       -9.15     13.60 o 
  -4 -12   8        0.29       14.54     15.62 o 
  -3 -12   8        0.47      -13.38      8.92 o 
  -2 -12   8       79.34      112.20     14.89 o 
  -1 -12   8      128.84      141.44     16.36 o 
   0 -12   8       17.74       39.32     14.27 o 
   1 -12   8        1.87        2.29     14.54 o 
   2 -12   8       57.87       69.74     24.10 o 
   3 -12   8        0.18       -9.69     17.10 o 
  -6 -11   8        3.55      -18.04     16.29 o 
  -5 -11   8        3.26       13.19     14.00 o 
  -4 -11   8        9.00        8.08     13.33 o 
  -3 -11   8        5.55        9.08      9.92 o 
  -2 -11   8        5.06        2.11      9.48 o 
  -1 -11   8      394.51      406.50     22.28 o 
   0 -11   8      178.75      212.44     17.65 o 
   1 -11   8      104.47      111.20     22.35 o 
   2 -11   8      169.50      258.08     32.45 o 
   3 -11   8       63.01       45.50     21.81 o 
   4 -11   8        9.07       -6.33     17.91 o 
  -6 -10   8        0.21      -12.12     14.14 o 
  -5 -10   8       51.78       45.37     17.23 o 
  -4 -10   8       24.51       19.93     10.46 o 
  -3 -10   8        0.09      -12.03      8.03 o 
  -2 -10   8       17.35       13.92      9.64 o 
  -1 -10   8      584.63      655.75     35.07 o 
   0 -10   8       13.76        3.11      9.37 o 
   1 -10   8      758.63      760.92     43.22 o 
   2 -10   8      229.13      251.89     30.16 o 
   3 -10   8       15.41        6.73     16.02 o 
   4 -10   8        0.26        5.52     16.42 o 
   5 -10   8       54.28       79.97     23.29 o 
  -7  -9   8        5.97       10.90     16.69 o 
  -6  -9   8        4.11       14.41     14.00 o 
  -5  -9   8        0.20       -7.36      8.37 o 
  -4  -9   8        2.04       -3.88      8.33 o 
  -3  -9   8       36.06       48.85     10.50 o 
  -2  -9   8      413.72      406.18     19.66 o 
  -1  -9   8       43.91       50.80     10.79 o 
   0  -9   8      803.17      752.48     41.47 o 
   1  -9   8       24.68       67.05     17.64 o 
   2  -9   8      102.03      129.92     23.96 o 
   3  -9   8      122.20      151.73     24.23 o 
   4  -9   8        0.77      -17.23     13.19 o 
   5  -9   8       22.87        4.71     17.10 o 
  -7  -8   8        9.64       14.27     15.75 o 
  -6  -8   8       28.82       32.58     15.21 o 
  -5  -8   8       75.73       63.18     13.26 o 
  -4  -8   8      109.77      104.17     12.70 o 
  -3  -8   8       95.17      118.02     12.87 o 
  -2  -8   8       67.90       48.63     11.31 o 
  -1  -8   8       59.87       42.60     20.87 o 
   0  -8   8      178.15      213.45     16.18 o 
   1  -8   8      242.10      208.54     24.64 o 
   2  -8   8      219.32      278.95     29.48 o 
   3  -8   8       73.88       51.56     16.96 o 
   4  -8   8        0.16        9.56     14.41 o 
   5  -8   8       18.66       57.62     19.93 o 
   6  -8   8        7.11        1.75     17.77 o 
  -7  -7   8        4.63        4.17     12.92 o 
  -6  -7   8       12.91       16.66     15.21 o 
  -5  -7   8        1.24       15.73     13.66 o 
  -4  -7   8        0.17        5.36      7.70 o 
  -3  -7   8       66.84       56.16     10.19 o 
  -2  -7   8      740.64      693.68     24.43 o 
  -1  -7   8     1629.14     1554.59     45.24 o 
   0  -7   8        0.55       -3.31      7.97 o 
   1  -7   8       12.74       -4.17     11.58 o 
   2  -7   8      168.88      210.29     24.23 o 
   3  -7   8      467.00      532.73     35.41 o 
   4  -7   8       56.68       66.10     18.98 o 
   5  -7   8      167.83      162.36     25.58 o 
   6  -7   8       47.62       54.79     21.94 o 
  -7  -6   8       43.88       61.93     16.69 o 
  -6  -6   8       39.90       20.64      9.56 o 
  -5  -6   8      130.80      146.42     27.40 o 
  -4  -6   8      270.03      315.71     16.48 o 
  -3  -6   8       33.11       44.85     16.96 o 
  -2  -6   8       51.99       53.25      9.06 o 
  -1  -6   8       17.15       16.38      8.75 o 
   0  -6   8       75.46       72.94     10.28 o 
   1  -6   8      770.69      715.55     37.16 o 
   2  -6   8      685.45      564.63     35.14 o 
   3  -6   8      291.32      345.73     29.35 o 
   4  -6   8        1.70       -2.83     11.85 o 
   5  -6   8        1.82       21.81     14.94 o 
   6  -6   8       10.77       -3.23     15.62 o 
  -7  -5   8        1.30        2.76      9.90 o 
  -6  -5   8        0.17       16.44     11.71 o 
  -5  -5   8       80.99       86.59     11.02 o 
  -4  -5   8        4.56       25.60     19.52 o 
  -3  -5   8      175.62      157.26     12.54 o 
  -2  -5   8      908.74      934.73     27.67 o 
  -1  -5   8      243.57      238.32     13.93 o 
   0  -5   8        1.80        7.78      8.01 o 
   1  -5   8       95.00       72.83     14.00 o 
   2  -5   8       82.92       73.24     15.35 o 
   3  -5   8        1.67        7.00     11.85 o 
   4  -5   8       12.61       11.58     13.46 o 
   5  -5   8      155.62      160.07     22.75 o 
   6  -5   8      297.57      356.09     32.98 o 
   7  -5   8       19.11       18.98     19.12 o 
  -8  -4   8       92.72       79.43     21.94 o 
  -7  -4   8       17.42       39.72     17.91 o 
  -6  -4   8       68.90       42.91      9.67 o 
  -5  -4   8       69.76       77.61     10.50 o 
  -4  -4   8       31.91       48.60      8.57 o 
  -3  -4   8        1.17        7.78      6.73 o 
  -2  -4   8      116.02      125.89     13.26 o 
  -1  -4   8      577.85      553.15     32.04 o 
   0  -4   8        3.00       -5.77      3.85 o 
   1  -4   8     1372.29     1172.44     28.46 o 
   2  -4   8     1756.02     2136.70     72.16 o 
   3  -4   8      288.27      389.89     28.14 o 
   4  -4   8      203.64      154.42     21.14 o 
   5  -4   8       39.16       31.50     15.08 o 
   6  -4   8        0.27       -8.21     13.06 o 
   7  -4   8       14.96        1.75     16.69 o 
  -8  -3   8        0.23       14.53     11.32 o 
  -7  -3   8       18.35       55.06     18.44 o 
  -6  -3   8       61.45       57.05     10.51 o 
  -5  -3   8      207.25      236.22     20.80 o 
  -4  -3   8      345.03      381.49     16.62 o 
  -3  -3   8      916.08      852.09     25.43 o 
  -2  -3   8      590.42      647.68     24.03 o 
  -1  -3   8      167.03      136.59     16.42 o 
   0  -3   8      214.15      224.52      8.85 o 
   1  -3   8        6.77        5.81      9.22 o 
   2  -3   8       41.12       59.68      8.15 o 
   3  -3   8      289.72      305.74     23.96 o 
   4  -3   8      638.68      729.82     37.97 o 
   5  -3   8     1133.36     1095.21     49.54 o 
   6  -3   8      131.67      135.84     21.27 o 
   7  -3   8       11.90        2.69     15.21 o 
  -8  -2   8       20.17       17.44     12.65 o 
  -7  -2   8      145.36      156.38     18.31 o 
  -6  -2   8        5.30        1.87      8.27 o 
  -5  -2   8      124.26      112.45     11.04 o 
  -4  -2   8       18.75       52.10     14.14 o 
  -3  -2   8      368.55      330.01     20.46 o 
  -2  -2   8     1728.57     1640.19     31.39 o 
  -1  -2   8      374.07      461.52     10.50 o 
   0  -2   8      371.61      395.99     11.47 o 
   1  -2   8     2954.56     2858.59    106.09 o 
   2  -2   8     1607.13     1654.83     39.05 o 
   3  -2   8      278.84      272.38     19.25 o 
   4  -2   8      208.93      175.93     13.11 o 
   5  -2   8      467.32      462.56     21.04 o 
   6  -2   8       39.53       54.06     18.17 o 
   7  -2   8      214.98      186.33     24.91 o 
  -8  -1   8       14.60       -3.60     18.24 o 
  -7  -1   8       10.27       58.23     17.23 o 
  -6  -1   8      167.83      155.21     18.44 o 
  -5  -1   8      544.35      625.84     24.62 o 
  -4  -1   8      469.26      456.53     17.96 o 
  -3  -1   8      255.41      212.49     21.25 o 
  -2  -1   8      249.83      254.85     10.52 o 
  -1  -1   8       91.85       85.36      5.36 o 
   0  -1   8     1193.10     1257.84     29.68 o 
   1  -1   8     1767.95     1762.65     55.27 o 
   2  -1   8      913.55      820.17     37.83 o 
   3  -1   8      900.23      884.33     26.37 o 
   4  -1   8      523.76      574.54     21.85 o 
   5  -1   8      506.93      473.85     21.08 o 
   6  -1   8       11.74       15.76      9.42 o 
   7  -1   8        2.78        6.60     13.60 o 
  -8   0   8      145.00      143.05     18.32 o 
  -7   0   8       20.33       24.37     10.66 o 
  -6   0   8        2.42        0.16      8.85 o 
  -5   0   8        7.56        9.47      7.99 o 
  -4   0   8      127.44      104.60     10.91 o 
  -3   0   8      161.12      126.63     12.33 o 
  -2   0   8     1275.21     1571.55     24.94 o 
  -1   0   8     2794.16     2418.73     48.84 o 
   0   0   8     1975.37     2207.28     46.00 o 
   1   0   8     1366.59     1395.28     33.06 o 
   2   0   8      441.95      445.88     16.56 o 
   3   0   8       38.22       54.02      8.13 o 
   4   0   8     1883.37     1771.23     43.30 o 
   5   0   8       47.08       48.54     19.52 o 
   6   0   8      107.77      126.15     19.66 o 
   7   0   8        0.31        0.94     12.79 o 
  -7   1   8       44.72       73.37     20.33 o 
  -6   1   8       68.66       66.37     17.23 o 
  -5   1   8       48.31       91.66     12.31 o 
  -4   1   8      190.21      187.68     14.07 o 
  -3   1   8        1.00        6.28      4.06 o 
  -2   1   8      141.84      123.26      6.91 o 
  -1   1   8      248.88      242.25     14.67 o 
   0   1   8      774.85      876.74     23.25 o 
   1   1   8     4238.09     4096.04     79.54 o 
   2   1   8     5551.74     5324.23    101.19 o 
   3   1   8     1074.68      978.74     26.92 o 
   4   1   8      395.45      472.74     18.45 o 
   5   1   8      312.86      311.78     16.96 o 
   6   1   8      741.28      833.35     43.08 o 
   7   1   8        1.08       -1.62     12.92 o 
   8   1   8       37.62       62.87     20.46 o 
  -7   2   8        0.50       -4.58     15.62 o 
  -6   2   8       10.62       39.45     15.21 o 
  -5   2   8       64.42       45.24     15.48 o 
  -4   2   8       76.67       58.29      8.41 o 
  -3   2   8      171.15      138.43     10.18 o 
  -2   2   8      893.72      969.80     25.35 o 
  -1   2   8     4572.11     4055.11     78.04 o 
   0   2   8       54.90       33.57      6.11 o 
   1   2   8      154.96      144.57      9.85 o 
   2   2   8        0.20        6.01      5.24 o 
   3   2   8     1017.51     1236.59     51.02 o 
   4   2   8      762.82      810.77     24.55 o 
   5   2   8       80.66       96.80     16.29 o 
   6   2   8       97.82       80.64     17.23 o 
   7   2   8      180.23      198.58     24.91 o 
   8   2   8       44.59       34.20     17.91 o 
  -7   3   8        0.68        7.00     16.29 o 
  -6   3   8       81.24       71.22     19.25 o 
  -5   3   8      127.56      100.16     18.44 o 
  -4   3   8       90.11      104.23     19.66 o 
  -3   3   8       18.68       18.88     10.16 o 
  -2   3   8      264.96      261.09     17.43 o 
  -1   3   8     1045.96      967.20     25.24 o 
   0   3   8     1055.71     1146.18     29.48 o 
   1   3   8     1152.54     1105.99     27.99 o 
   2   3   8     2361.28     2222.93     48.01 o 
   3   3   8      925.74      851.70     24.36 o 
   4   3   8       15.96       10.50      9.96 o 
   5   3   8      358.85      345.32     26.25 o 
   6   3   8      359.33      276.80     25.44 o 
   7   3   8      625.73      591.43     37.56 o 
   8   3   8      225.46      252.97     28.81 o 
  -7   4   8        0.01        4.58     15.75 o 
  -6   4   8       32.80       43.75     17.64 o 
  -5   4   8      115.99      147.01     13.67 o 
  -4   4   8      284.89      258.28     15.36 o 
  -3   4   8      742.78      614.35     24.97 o 
  -2   4   8     2979.55     2855.93     59.85 o 
  -1   4   8      158.82      145.07      9.97 o 
   0   4   8       94.36       67.51     15.08 o 
   1   4   8      230.93      248.64     12.02 o 
   2   4   8      239.34      264.97     12.55 o 
   3   4   8      349.30      426.29     16.07 o 
   4   4   8       71.06       67.45     13.46 o 
   5   4   8     1971.86     2035.86     71.08 o 
   6   4   8      301.91      316.11     27.73 o 
   7   4   8        4.01       10.77     14.94 o 
   8   4   8        0.04       10.77     16.83 o 
  -7   5   8       17.64        2.29     15.35 o 
  -6   5   8        2.33       -9.83     13.19 o 
  -5   5   8       26.47       28.07      9.39 o 
  -4   5   8       10.89       29.58     17.03 o 
  -3   5   8      233.96      248.71     14.67 o 
  -2   5   8      980.60     1224.93     32.15 o 
  -1   5   8     1795.51     1652.14     48.00 o 
   0   5   8     1000.47     1050.11     27.65 o 
   1   5   8      692.31      669.55     20.13 o 
   2   5   8      559.59      650.72     19.82 o 
   3   5   8       20.51       17.91     10.23 o 
   4   5   8      106.37      119.95     16.56 o 
   5   5   8      639.23      687.82     36.62 o 
   6   5   8        6.50        5.52     11.31 o 
   7   5   8      345.41      301.17     29.35 o 
  -6   6   8       89.09       98.14     22.62 o 
  -5   6   8      170.46      187.27     25.44 o 
  -4   6   8      213.27      220.08     21.61 o 
  -3   6   8       63.69       66.75      9.96 o 
  -2   6   8      109.87      123.32     10.69 o 
  -1   6   8      127.50      106.28      9.90 o 
   0   6   8        9.28       11.07      5.40 o 
   1   6   8      850.14      937.24     25.60 o 
   2   6   8     2858.23     2875.14     86.57 o 
   3   6   8     1520.30     1632.51     58.16 o 
   4   6   8      625.34      498.26     30.83 o 
   5   6   8      409.15      481.43     31.10 o 
   6   6   8      230.00      192.92     23.69 o 
   7   6   8        4.08       11.04     14.27 o 
  -6   7   8        0.36       -3.37     12.79 o 
  -5   7   8        7.42       12.76      9.96 o 
  -4   7   8       35.81       30.84      9.20 o 
  -3   7   8      102.19       84.46     11.15 o 
  -2   7   8      732.50      793.99     26.19 o 
  -1   7   8     1255.89     1248.51     32.50 o 
   0   7   8      575.61      649.77     21.12 o 
   1   7   8     1223.15     1228.93     30.96 o 
   2   7   8      165.09      161.82     17.64 o 
   3   7   8        3.84       -6.46      7.67 o 
   4   7   8      356.26      384.10     27.46 o 
   5   7   8       78.21      140.01     20.46 o 
   6   7   8     1366.35     1226.87     55.06 o 
   7   7   8      183.36      150.65     22.89 o 
  -6   8   8       69.63      117.80     25.18 o 
  -5   8   8      140.70      155.42     15.78 o 
  -4   8   8       24.62       21.72      9.18 o 
  -3   8   8        3.31       -0.99      8.89 o 
  -2   8   8        7.52       14.69      8.18 o 
  -1   8   8        2.80       -6.04      5.69 o 
   0   8   8     1301.67     1392.25     35.12 o 
   1   8   8     1152.96     1123.88     44.16 o 
   2   8   8     1093.67     1180.29     46.58 o 
   3   8   8      593.36      698.05     35.27 o 
   4   8   8      315.59      273.70     24.64 o 
   5   8   8      251.03      223.08     23.96 o 
   6   8   8        0.03       -2.56     12.12 o 
   7   8   8       81.98       60.85     18.71 o 
  -5   9   8        4.58        8.56     11.78 o 
  -4   9   8       24.22       35.61     10.25 o 
  -3   9   8      526.19      560.43     47.32 o 
  -2   9   8      691.23      702.79     25.67 o 
  -1   9   8      419.13      404.70     30.83 o 
   0   9   8       59.17       61.79      8.59 o 
   1   9   8       44.95       67.85     13.73 o 
   2   9   8        0.67      -12.72      8.48 o 
   3   9   8      119.45      115.11     18.04 o 
   4   9   8      716.26      614.72     35.54 o 
   5   9   8     2235.40     2241.44     79.16 o 
   6   9   8      444.55      457.74     32.85 o 
   7   9   8       63.88       53.85     17.64 o 
  -5  10   8       82.28       94.47     14.93 o 
  -4  10   8       30.80       24.56      9.83 o 
  -3  10   8       18.37       15.49     18.98 o 
  -2  10   8       12.88        3.81      8.02 o 
  -1  10   8      364.03      345.89     17.37 o 
   0  10   8      700.99      717.03     35.81 o 
   1  10   8      726.94      768.87     37.29 o 
   2  10   8      541.19      529.23     31.37 o 
   3  10   8       61.46      106.76     18.04 o 
   4  10   8       78.15       82.93     18.58 o 
   5  10   8        0.15        6.19     12.92 o 
   6  10   8       49.63       25.18     16.69 o 
  -4  11   8       23.55       19.60     10.37 o 
  -3  11   8       35.76       23.39     16.83 o 
  -2  11   8      272.58      305.15     18.38 o 
  -1  11   8        1.10       -3.37     11.17 o 
   0  11   8       90.00       81.05     15.08 o 
   1  11   8       33.30       26.52     11.71 o 
   2  11   8      103.65      121.57     19.25 o 
   3  11   8      770.71      714.75     38.77 o 
   4  11   8      837.91      670.32     38.37 o 
   5  11   8      336.25      363.36     30.96 o 
   6  11   8       50.28       42.95     17.50 o 
  -4  12   8       12.08       23.69     10.47 o 
  -3  12   8      105.86      126.82     21.00 o 
  -2  12   8      352.38      336.04     19.61 o 
  -1  12   8      101.53      120.36     18.71 o 
   0  12   8      175.14      153.88     20.33 o 
   1  12   8      877.93      906.32     43.62 o 
   2  12   8      616.09      537.44     33.79 o 
   3  12   8       17.44        7.00     12.25 o 
   4  12   8       22.36       46.31     16.56 o 
   5  12   8       38.35       67.31     18.98 o 
   6  12   8       75.13       60.99     19.79 o 
  -3  13   8       79.25       72.71     13.69 o 
  -2  13   8       75.61      110.26     19.52 o 
  -1  13   8      126.28      130.32     20.60 o 
   0  13   8      104.93      106.22     19.12 o 
   1  13   8      275.34      320.01     28.14 o 
   2  13   8      244.62      232.50     24.64 o 
   3  13   8      382.03      362.29     30.16 o 
   4  13   8      444.11      375.08     32.18 o 
   5  13   8       44.27       64.76     20.19 o 
  -2  14   8      100.28       83.87     20.46 o 
  -1  14   8      232.72      246.10     26.79 o 
   0  14   8        0.38       -1.08     12.66 o 
   1  14   8       42.48       49.54     16.56 o 
   2  14   8       27.90       48.06     16.83 o 
   3  14   8        6.55       19.52     15.35 o 
   4  14   8       52.77       30.29     17.91 o 
   0  15   8       67.77       94.11     20.87 o 
   1  15   8      268.08      295.78     29.08 o 
   2  15   8      171.33      179.73     25.18 o 
   3  15   8        4.48       19.93     15.75 o 
  -2 -14   9       12.65        4.29     14.20 o 
  -1 -14   9        0.06        4.00     11.92 o 
   0 -14   9      100.41      120.40     20.67 o 
  -4 -13   9       10.55        9.02     16.42 o 
  -3 -13   9       19.75       32.04     17.50 o 
  -2 -13   9        8.31       30.51     12.54 o 
  -1 -13   9        4.86        0.96     11.33 o 
   0 -13   9        3.16        4.31     11.92 o 
   1 -13   9       19.69       41.33     20.60 o 
   2 -13   9       28.25       41.73     21.41 o 
  -5 -12   9        0.59      -12.25     15.08 o 
  -4 -12   9        0.04       14.14     16.16 o 
  -3 -12   9       24.21       15.36     11.45 o 
  -2 -12   9       22.37        2.05     10.63 o 
  -1 -12   9       24.12       25.03     11.54 o 
   0 -12   9       75.12       94.88     15.10 o 
   1 -12   9       93.45       60.04     20.60 o 
   2 -12   9        0.37       10.77     16.83 o 
   3 -12   9        3.55      -20.06     19.66 o 
  -5 -11   9       24.42       26.79     17.37 o 
  -4 -11   9        8.07        8.39     10.56 o 
  -3 -11   9        0.08        2.10      9.18 o 
  -2 -11   9       42.37       14.35     10.92 o 
  -1 -11   9       40.04       49.57     12.02 o 
   0 -11   9      118.35      112.71     17.77 o 
   1 -11   9       15.02        6.33     15.21 o 
   2 -11   9        3.05       -3.63     16.29 o 
   3 -11   9        9.20       18.17     19.79 o 
  -6 -10   9       10.68       -6.33     15.35 o 
  -5 -10   9        0.07      -14.67     12.25 o 
  -4 -10   9       24.25       28.60     12.18 o 
  -3 -10   9       54.25       45.98     11.23 o 
  -2 -10   9       11.27       18.50     10.14 o 
  -1 -10   9      515.67      475.00     24.64 o 
   0 -10   9      525.55      574.36     25.93 o 
   1 -10   9      122.42       97.88     21.14 o 
   2 -10   9        1.38       -3.77     13.87 o 
   3 -10   9       19.59       22.89     20.73 o 
   4 -10   9        3.40        0.54     17.10 o 
  -6  -9   9       16.10       22.75     16.56 o 
  -5  -9   9        0.95        1.41      9.56 o 
  -4  -9   9        0.66        2.75      8.95 o 
  -3  -9   9      114.57      142.06     14.57 o 
  -2  -9   9      174.91      212.69     16.94 o 
  -1  -9   9      518.08      493.48     23.09 o 
   0  -9   9       61.23       42.67     11.56 o 
   1  -9   9       87.53       95.59     20.60 o 
   2  -9   9        0.31       -0.13     14.54 o 
   3  -9   9      102.48      150.52     26.12 o 
   4  -9   9       80.44       61.79     21.14 o 
   5  -9   9       12.59       25.71     19.79 o 
  -6  -8   9        1.43       -9.56     14.67 o 
  -5  -8   9       16.96       22.03     10.42 o 
  -4  -8   9       30.78       40.41     11.24 o 
  -3  -8   9      396.62      430.05     20.60 o 
  -2  -8   9     1063.60     1128.30     34.65 o 
  -1  -8   9      132.08      108.35     15.28 o 
   0  -8   9      142.02      210.04     16.37 o 
   1  -8   9       34.76       33.52     15.62 o 
   2  -8   9       14.57       -0.40     14.00 o 
   3  -8   9      169.04      152.27     25.18 o 
   4  -8   9        3.64        0.54     15.35 o 
   5  -8   9       34.36       59.24     22.21 o 
  -7  -7   9       18.34       15.21     14.54 o 
  -6  -7   9       33.21       43.10     12.47 o 
  -5  -7   9       18.15       38.22     10.61 o 
  -4  -7   9       14.26       27.18      9.58 o 
  -3  -7   9       15.14        7.27      8.66 o 
  -2  -7   9        9.23       -8.48     11.78 o 
  -1  -7   9       57.79       50.24     10.99 o 
   0  -7   9      132.36      188.52     15.41 o 
   1  -7   9        5.49        1.75     11.58 o 
   2  -7   9        0.21       -5.25     14.00 o 
   3  -7   9      141.16      173.94     24.23 o 
   4  -7   9      168.64      193.73     26.66 o 
   5  -7   9        8.90       24.50     18.44 o 
   6  -7   9       60.78       55.33     21.54 o 
  -7  -6   9        0.13       10.69     10.61 o 
  -6  -6   9       10.33       10.17     10.38 o 
  -5  -6   9       21.47       22.92      9.47 o 
  -4  -6   9      375.83      398.60     19.30 o 
  -3  -6   9      698.65      703.21     31.23 o 
  -2  -6   9       48.90       56.65     10.38 o 
  -1  -6   9        3.63        4.44      7.60 o 
   0  -6   9      176.18      197.08     21.61 o 
   1  -6   9      162.93      162.36     19.93 o 
   2  -6   9       97.10       85.49     18.31 o 
   3  -6   9       99.27      113.63     20.46 o 
   4  -6   9      171.56      156.57     23.56 o 
   5  -6   9       12.95       36.35     17.64 o 
   6  -6   9       54.67       53.99     19.93 o 
  -7  -5   9       31.66       38.37     17.64 o 
  -6  -5   9       70.84       81.68     31.30 o 
  -5  -5   9        3.15        7.60      8.38 o 
  -4  -5   9       35.80       30.18      9.44 o 
  -3  -5   9       42.29       61.54     10.37 o 
  -2  -5   9      282.71      266.60     15.24 o 
  -1  -5   9     1528.52     1506.73     39.41 o 
   0  -5   9      580.44      599.64     33.12 o 
   1  -5   9      254.77      280.57     24.10 o 
   2  -5   9       27.73       48.60     14.81 o 
   3  -5   9      132.48      195.62     22.75 o 
   4  -5   9      545.59      609.73     38.50 o 
   5  -5   9      114.25       68.66     19.25 o 
   6  -5   9        9.61       -9.96     15.62 o 
  -7  -4   9       11.85       43.08     17.64 o 
  -6  -4   9        3.60      -10.35      8.14 o 
  -5  -4   9       18.75       31.70      9.02 o 
  -4  -4   9      111.53      122.93     21.20 o 
  -3  -4   9      706.68      698.64     23.92 o 
  -2  -4   9      378.22      394.08     17.42 o 
  -1  -4   9       78.46       93.98     10.64 o 
   0  -4   9       58.56       88.43      8.57 o 
   1  -4   9        9.96       16.14      6.50 o 
   2  -4   9      321.74      371.51     29.69 o 
   3  -4   9     2430.34     2390.34     81.99 o 
   4  -4   9      640.76      633.03     38.23 o 
   5  -4   9        6.88       16.96     14.14 o 
   6  -4   9        5.77      -11.85     13.33 o 
   7  -4   9       27.06       28.54     18.58 o 
  -7  -3   9        5.89       18.48     10.80 o 
  -6  -3   9       17.58       16.75     14.81 o 
  -5  -3   9        9.48        6.19     10.97 o 
  -4  -3   9       22.78       28.55      7.76 o 
  -3  -3   9       88.37      105.78     16.90 o 
  -2  -3   9      620.33      661.84     22.71 o 
  -1  -3   9       25.71       15.52      5.32 o 
   0  -3   9      175.93      168.93     14.14 o 
   1  -3   9      103.96       81.80      8.73 o 
   2  -3   9        3.90       12.60     10.37 o 
   3  -3   9        4.50       10.36      7.23 o 
   4  -3   9       22.04       26.82      8.84 o 
   5  -3   9       16.91       24.37     11.78 o 
   6  -3   9      150.05      121.80     22.21 o 
   7  -3   9       90.54       90.70     14.92 o 
  -7  -2   9       38.49       31.94     12.18 o 
  -6  -2   9        7.10       -6.32      8.18 o 
  -5  -2   9      170.18      165.40     10.67 o 
  -4  -2   9      193.34      167.86     10.48 o 
  -3  -2   9      283.23      236.95     11.08 o 
  -2  -2   9      272.37      245.05     11.21 o 
  -1  -2   9       29.96       20.51      5.22 o 
   0  -2   9      360.59      339.52     13.91 o 
   1  -2   9      485.35      440.31     25.58 o 
   2  -2   9      408.42      436.02     17.81 o 
   3  -2   9     1246.33     1260.31     34.77 o 
   4  -2   9      796.39      794.66     27.39 o 
   5  -2   9        1.83        8.39     13.33 o 
   6  -2   9       58.16       68.84     20.93 o 
   7  -2   9        2.36        9.96     15.21 o 
  -7  -1   9       72.20       51.27     12.91 o 
  -6  -1   9        4.15        2.57      9.09 o 
  -5  -1   9      107.04      114.21     13.16 o 
  -4  -1   9      422.75      535.13     16.74 o 
  -3  -1   9      145.03      123.24      9.03 o 
  -2  -1   9        1.98      125.34     15.75 o 
  -1  -1   9      426.10      466.76     26.66 o 
   0  -1   9     1045.95     1032.81     26.57 o 
   1  -1   9      289.15      244.63     12.78 o 
   2  -1   9       50.35       63.01     13.73 o 
   3  -1   9      118.91      113.27     10.99 o 
   4  -1   9       38.51       24.68      8.09 o 
   5  -1   9     1212.24     1250.93     36.93 o 
   6  -1   9      103.54       76.83     12.42 o 
   7  -1   9      165.73      203.42     26.52 o 
  -7   0   9        0.49       47.76     12.98 o 
  -6   0   9       33.31       28.82     10.56 o 
  -5   0   9       22.75       59.16     11.04 o 
  -4   0   9       88.79       97.18     11.84 o 
  -3   0   9       34.89       29.49      6.16 o 
  -2   0   9      203.13      255.99     12.87 o 
  -1   0   9     1825.03     1760.74     38.59 o 
   0   0   9     1082.24      954.61     25.42 o 
   1   0   9     1490.90     1443.27     71.29 o 
   2   0   9     1816.07     1918.88     44.15 o 
   3   0   9     1747.75     1599.66     70.01 o 
   4   0   9      312.66      299.50     16.51 o 
   5   0   9        6.50       -7.55      6.76 o 
   6   0   9       12.12       -5.92     11.71 o 
   7   0   9        1.00        7.27     14.54 o 
  -7   1   9        8.79       12.92     16.69 o 
  -6   1   9        4.97       13.87     14.41 o 
  -5   1   9       61.98       41.33     14.41 o 
  -4   1   9      282.55      251.62     24.10 o 
  -3   1   9      776.80      721.33     55.06 o 
  -2   1   9      293.19      423.82     40.12 o 
  -1   1   9      522.37      553.97     30.02 o 
   0   1   9      540.02      603.71     19.32 o 
   1   1   9        6.98       18.24     13.80 o 
   2   1   9      249.82      265.34     13.89 o 
   3   1   9     1176.71     1045.32     37.36 o 
   4   1   9     3771.68     3816.35    135.50 o 
   5   1   9      919.27      807.37     39.72 o 
   6   1   9      163.25      153.21     20.60 o 
   7   1   9      213.21      233.58     26.12 o 
  -7   2   9       53.95       71.22     20.73 o 
  -6   2   9       29.92       24.64     15.48 o 
  -5   2   9        1.23       18.44     13.73 o 
  -4   2   9        5.24       14.67     13.19 o 
  -3   2   9       60.66       75.26     20.53 o 
  -2   2   9     1157.19     1211.07     30.49 o 
  -1   2   9     1815.13     1803.69     40.58 o 
   0   2   9     3454.00     3766.00     74.17 o 
   1   2   9     1944.76     1916.32     43.14 o 
   2   2   9     2007.67     1985.74     45.08 o 
   3   2   9      543.46      520.07     19.24 o 
   4   2   9      287.81      241.03     27.80 o 
   5   2   9       85.74       58.56     15.21 o 
   6   2   9      168.62      192.12     22.75 o 
   7   2   9      171.51      221.73     25.98 o 
  -7   3   9       21.44       22.89     18.71 o 
  -6   3   9       24.20       23.69     15.62 o 
  -5   3   9      156.83      172.06     23.16 o 
  -4   3   9      454.81      475.37     32.45 o 
  -3   3   9      578.69      597.75     20.99 o 
  -2   3   9      227.11      256.19     13.39 o 
  -1   3   9      217.38      220.28     12.24 o 
   0   3   9      147.19      186.35     11.16 o 
   1   3   9      951.91      948.81     26.13 o 
   2   3   9     1435.32     1534.43     37.19 o 
   3   3   9      552.43      498.69     18.41 o 
   4   3   9      431.96      371.04     26.25 o 
   5   3   9     1465.65     1390.58     55.74 o 
   6   3   9      463.75      438.35     31.77 o 
   7   3   9        2.39        6.33     12.79 o 
  -7   4   9        8.27       17.91     17.10 o 
  -6   4   9       25.24       42.95     17.37 o 
  -5   4   9        0.67       -0.13     12.25 o 
  -4   4   9       69.47       82.86     10.80 o 
  -3   4   9      830.82      775.17     25.23 o 
  -2   4   9      107.03      107.56     10.43 o 
  -1   4   9     1029.50      888.62     25.23 o 
   0   4   9     1888.64     1944.73     43.68 o 
   1   4   9      643.16      591.06     19.68 o 
   2   4   9      406.21      434.56     16.84 o 
   3   4   9       77.13       88.86     14.94 o 
   4   4   9      330.89      282.45     23.69 o 
   5   4   9      727.48      689.17     36.75 o 
   6   4   9      470.79      443.87     31.91 o 
   7   4   9      571.30      577.15     39.04 o 
  -6   5   9        4.56       -5.25     13.19 o 
  -5   5   9      121.79       98.34     14.20 o 
  -4   5   9      696.25      717.33     25.74 o 
  -3   5   9      529.81      577.76     22.12 o 
  -2   5   9      114.76      115.36     10.88 o 
  -1   5   9      480.96      439.59     36.55 o 
   0   5   9      218.70      228.83     12.63 o 
   1   5   9      913.20      865.60     24.87 o 
   2   5   9      424.20      396.72     17.84 o 
   3   5   9     1440.20     1466.51     54.66 o 
   4   5   9     1350.84     1370.52     54.79 o 
   5   5   9       23.35        7.14     11.31 o 
   6   5   9       73.49       40.79     15.35 o 
   7   5   9        3.86       -5.39     13.19 o 
  -6   6   9        4.65        3.37     15.35 o 
  -5   6   9       25.05       12.48      9.70 o 
  -4   6   9      153.48      198.82     15.10 o 
  -3   6   9       23.71       35.38      8.95 o 
  -2   6   9      792.31      809.67     38.50 o 
  -1   6   9      340.19      265.63     14.09 o 
   0   6   9     1418.29     1554.32     38.03 o 
   1   6   9      394.52      383.64     16.56 o 
   2   6   9        1.59        5.25      9.69 o 
   3   6   9      162.40      237.75     21.68 o 
   4   6   9      201.36      205.04     21.94 o 
   5   6   9      741.00      648.78     37.02 o 
   6   6   9      542.21      456.39     32.71 o 
   7   6   9       90.12      119.69     22.62 o 
  -6   7   9       45.88       22.62     16.69 o 
  -5   7   9       23.15       22.09     10.38 o 
  -4   7   9        0.11        3.89      8.46 o 
  -3   7   9       68.31       56.98     10.27 o 
  -2   7   9        9.94       33.73     15.95 o 
  -1   7   9      687.92      657.67     22.58 o 
   0   7   9     2025.30     2160.02     49.07 o 
   1   7   9      722.46      699.64     21.98 o 
   2   7   9      834.71      892.19     39.98 o 
   3   7   9      944.88      860.55     40.39 o 
   4   7   9      187.48      269.39     24.64 o 
   5   7   9        8.57       -4.17     10.64 o 
   6   7   9       51.70       83.07     18.98 o 
   7   7   9       60.43       67.58     19.79 o 
  -5   8   9       32.65       43.38     12.46 o 
  -4   8   9      173.42      173.48     16.23 o 
  -3   8   9      649.88      608.69     24.82 o 
  -2   8   9      189.70      197.83     15.42 o 
  -1   8   9      732.42      680.98     23.37 o 
   0   8   9      294.31      353.01     15.77 o 
   1   8   9        0.34       -4.17      9.29 o 
   2   8   9      431.55      458.82     28.27 o 
   3   8   9      623.72      708.82     36.62 o 
   4   8   9     1092.41     1187.83     51.16 o 
   5   8   9      309.33      154.69     21.68 o 
   6   8   9      646.42      489.51     34.73 o 
   7   8   9      157.12      213.39     28.27 o 
  -5   9   9        3.45       17.29     11.78 o 
  -4   9   9       19.33       16.33     10.12 o 
  -3   9   9        0.11        6.66      9.15 o 
  -2   9   9       96.11      117.85     12.63 o 
  -1   9   9      145.78      139.30     12.71 o 
   0   9   9      803.71      885.05     39.98 o 
   1   9   9      349.85      345.32     24.77 o 
   2   9   9      218.34      296.72     24.64 o 
   3   9   9      355.08      317.86     26.52 o 
   4   9   9       74.55      121.44     19.93 o 
   5   9   9       93.11       69.87     18.44 o 
   6   9   9      140.92      158.86     23.43 o 
  -4  10   9      133.05      155.93     17.43 o 
  -3  10   9       37.10       40.82     13.46 o 
  -2  10   9      305.39      280.75     18.18 o 
  -1  10   9        3.77        6.47      8.04 o 
   0  10   9        7.11       14.67     11.71 o 
   1  10   9       74.53       57.89     15.35 o 
   2  10   9      617.19      634.64     35.00 o 
   3  10   9     1820.78     1746.95     65.97 o 
   4  10   9      558.68      663.72     38.91 o 
   5  10   9      281.17      235.87     26.52 o 
   6  10   9      100.70       74.05     19.79 o 
  -4  11   9        4.56        8.64     10.22 o 
  -3  11   9       31.10       17.27     10.18 o 
  -2  11   9       86.61      111.72     13.41 o 
  -1  11   9     1083.63     1091.57     48.20 o 
   0  11   9      786.74      827.29     40.12 o 
   1  11   9       57.67       68.66     15.62 o 
   2  11   9      123.01      108.51     18.58 o 
   3  11   9        0.89       -7.54     10.90 o 
   4  11   9       29.96       18.04     14.00 o 
   5  11   9      111.76       96.53     21.27 o 
   6  11   9      203.46      221.73     28.00 o 
  -3  12   9       74.69       48.31     12.34 o 
  -2  12   9        5.03        6.73     12.79 o 
  -1  12   9       26.98       23.02     13.73 o 
   0  12   9       47.86       54.26     16.29 o 
   1  12   9      291.44      276.39     26.25 o 
   2  12   9      352.30      343.17     29.35 o 
   3  12   9      365.01      440.51     32.18 o 
   4  12   9      179.21      199.79     25.58 o 
   5  12   9       96.78       67.58     20.06 o 
  -2  13   9      144.86      163.84     23.29 o 
  -1  13   9      289.34      212.31     24.37 o 
   0  13   9      172.14      216.08     24.50 o 
   1  13   9       50.57       29.48     16.16 o 
   2  13   9       10.14       14.27     13.87 o 
   3  13   9       78.66       97.61     21.14 o 
   4  13   9       35.28       -0.40     14.14 o 
  -1  14   9       58.48       61.26     17.50 o 
   0  14   9       21.95       29.21     16.02 o 
   1  14   9       94.95       96.80     19.66 o 
   2  14   9      207.85      215.68     26.39 o 
   3  14   9       77.12       30.16     17.23 o 
  -3 -13  10       15.50       -1.13     16.42 o 
  -2 -13  10       79.35      103.00     27.26 o 
  -1 -13  10        0.06       10.38     12.71 o 
   0 -13  10        1.37       -9.34     11.99 o 
   1 -13  10        2.70       -3.10     17.10 o 
  -4 -12  10       19.28       23.29     16.56 o 
  -3 -12  10        0.75       -0.29     11.09 o 
  -2 -12  10        7.92       11.09     11.60 o 
  -1 -12  10       43.96       55.37     14.01 o 
   0 -12  10        1.42      -15.37     10.25 o 
   1 -12  10       29.25        5.92     16.83 o 
   2 -12  10       28.76       53.18     23.16 o 
  -5 -11  10        0.40      -13.87     15.75 o 
  -4 -11  10       18.04       19.07     12.13 o 
  -3 -11  10      117.70      105.73     15.22 o 
  -2 -11  10        0.75       12.06     10.99 o 
  -1 -11  10      129.73      140.54     17.97 o 
   0 -11  10        5.83       -0.95     15.01 o 
   1 -11  10        9.17       25.18     17.91 o 
   2 -11  10       82.99       68.39     23.56 o 
   3 -11  10       13.86        8.62     19.79 o 
  -5 -10  10        2.66        3.49     11.17 o 
  -4 -10  10        8.38       15.87     10.70 o 
  -3 -10  10       78.35       83.33     13.60 o 
  -2 -10  10      184.36      159.72     16.37 o 
  -1 -10  10      167.41      186.53     24.10 o 
   0 -10  10        3.60       -1.89      9.74 o 
   1 -10  10        9.36        6.87     15.35 o 
   2 -10  10       67.48       69.60     21.94 o 
   3 -10  10        5.19       -2.29     17.23 o 
   4 -10  10        0.18       16.96     19.93 o 
  -6  -9  10        9.75      -14.94     14.54 o 
  -5  -9  10        0.60        0.42     16.09 o 
  -4  -9  10       30.01       29.13     10.96 o 
  -3  -9  10        1.85       15.87     10.32 o 
  -2  -9  10      391.60      487.65     48.87 o 
  -1  -9  10      155.41      207.57     54.39 o 
   0  -9  10       24.61       31.76     16.29 o 
   1  -9  10       19.35        6.60     13.87 o 
   2  -9  10        3.27       -3.50     16.56 o 
   3  -9  10       16.06       31.77     17.77 o 
   4  -9  10        0.96       11.58     18.04 o 
  -6  -8  10        1.21      -12.72     10.84 o 
  -5  -8  10       74.52       82.60     13.65 o 
  -4  -8  10      101.61      112.17     14.26 o 
  -3  -8  10      158.79      166.05     15.94 o 
  -2  -8  10        8.15        5.41      9.09 o 
  -1  -8  10      106.62      123.35     23.90 o 
   0  -8  10        1.44       -8.82      8.08 o 
   1  -8  10       43.64       67.72     17.50 o 
   2  -8  10      123.11      138.80     23.43 o 
   3  -8  10       13.04      -11.44     13.60 o 
   4  -8  10       47.98       21.68     18.98 o 
   5  -8  10        0.15       -7.81     17.77 o 
  -6  -7  10       15.75       16.90     11.60 o 
  -5  -7  10       72.30      101.04     13.87 o 
  -4  -7  10       68.14       88.26     13.17 o 
  -3  -7  10       66.74       56.37     11.90 o 
  -2  -7  10        7.59       33.15     10.26 o 
  -1  -7  10       55.80       70.07     11.52 o 
   0  -7  10      122.47      107.84     19.25 o 
   1  -7  10        4.20        3.23     14.27 o 
   2  -7  10      147.49      108.24     20.60 o 
   3  -7  10       62.84       46.45     17.23 o 
   4  -7  10       64.45      113.63     23.69 o 
   5  -7  10      125.72      100.57     24.50 o 
  -7  -6  10        2.03       31.10     18.31 o 
  -6  -6  10       19.23       15.97     10.60 o 
  -5  -6  10       23.90       42.25     11.21 o 
  -4  -6  10        9.09        5.53      8.56 o 
  -3  -6  10        7.34        2.55      8.55 o 
  -2  -6  10      575.06      604.24     23.67 o 
  -1  -6  10      281.17      243.85     16.90 o 
   0  -6  10       56.84       51.43     15.21 o 
   1  -6  10      152.20      126.55     19.52 o 
   2  -6  10      332.06      346.67     29.21 o 
   3  -6  10        0.24      -14.00     11.58 o 
   4  -6  10       96.53       94.24     21.41 o 
   5  -6  10      165.92      175.29     26.79 o 
   6  -6  10        7.04       10.77     18.17 o 
  -7  -5  10        8.26       11.44     19.25 o 
  -6  -5  10       55.86       46.40     11.42 o 
  -5  -5  10       94.01       87.79     12.78 o 
  -4  -5  10       32.31       18.45      8.89 o 
  -3  -5  10       11.54        7.17      8.08 o 
  -2  -5  10       37.65       41.63      9.85 o 
  -1  -5  10       50.59       24.26     13.80 o 
   0  -5  10      136.57      130.11     13.19 o 
   1  -5  10      257.63      212.18     22.48 o 
   2  -5  10       92.07       87.64     14.14 o 
   3  -5  10        2.04      -13.73     12.52 o 
   4  -5  10      391.80      427.99     33.39 o 
   5  -5  10      161.21      224.70     28.00 o 
   6  -5  10       25.13       39.98     19.66 o 
  -7  -4  10        0.03        4.48      9.93 o 
  -6  -4  10        0.20      -14.67     13.19 o 
  -5  -4  10       12.21       17.19      8.60 o 
  -4  -4  10        1.30        7.69      7.88 o 
  -3  -4  10      750.27      741.56     26.07 o 
  -2  -4  10      250.21      301.91     28.47 o 
  -1  -4  10      321.68      300.50     15.83 o 
   0  -4  10      253.94      269.18     24.44 o 
   1  -4  10      181.88      178.25     19.79 o 
   2  -4  10       17.49       32.57      8.70 o 
   3  -4  10       32.25       21.30      8.25 o 
   4  -4  10       86.38       79.90     11.68 o 
   5  -4  10        3.49        5.08     14.67 o 
   6  -4  10        6.69        4.40     16.29 o 
  -7  -3  10        9.62       29.13     12.21 o 
  -6  -3  10       61.12       50.33     11.34 o 
  -5  -3  10      236.48      224.70     17.58 o 
  -4  -3  10       44.10       38.51      7.32 o 
  -3  -3  10        8.19        0.79      5.28 o 
  -2  -3  10        9.02        5.09      5.92 o 
  -1  -3  10      167.23      171.27     13.75 o 
   0  -3  10      143.30      176.83     27.33 o 
   1  -3  10     1430.61     1324.48     34.05 o 
   2  -3  10     1323.79     1264.67     34.57 o 
   3  -3  10      419.30      389.62     18.92 o 
   4  -3  10       93.10      104.48     16.36 o 
   5  -3  10      145.20      142.22     14.74 o 
   6  -3  10        8.56       10.60     10.47 o 
  -7  -2  10       10.35       21.60     11.31 o 
  -6  -2  10        0.16       -0.20     12.05 o 
  -5  -2  10       24.63       17.64     12.66 o 
  -4  -2  10       60.44       63.84      8.14 o 
  -3  -2  10        1.98       11.69      5.65 o 
  -2  -2  10      887.79      969.89     23.49 o 
  -1  -2  10      596.18      575.31     20.99 o 
   0  -2  10       46.30       57.62     13.33 o 
   1  -2  10      130.61      133.59     10.85 o 
   2  -2  10        2.11        9.37      7.81 o 
   3  -2  10      547.40      487.76     20.62 o 
   4  -2  10      506.21      413.44     26.19 o 
   5  -2  10      526.66      486.83     22.99 o 
   6  -2  10       10.58       29.08     10.85 o 
   7  -2  10       27.78       11.85     15.62 o 
  -7  -1  10       34.65       29.58     12.33 o 
  -6  -1  10       44.75       24.42     10.41 o 
  -5  -1  10       80.20       82.96     12.23 o 
  -4  -1  10       18.81       26.36      8.66 o 
  -3  -1  10      163.16      168.47     10.63 o 
  -2  -1  10      162.62      207.11     12.90 o 
  -1  -1  10        0.37       10.64      9.83 o 
   0  -1  10      210.50      244.79     12.91 o 
   1  -1  10     1910.02     1864.11     45.17 o 
   2  -1  10     1330.43     1183.79     32.35 o 
   3  -1  10      143.86      142.61     15.01 o 
   4  -1  10       56.29       74.40     21.61 o 
   5  -1  10      117.48       87.54     20.26 o 
   6  -1  10       20.36       30.43     14.27 o 
   7  -1  10       36.93       16.02     16.69 o 
  -7   0  10        3.19       22.89     17.10 o 
  -6   0  10       57.68       58.33     12.53 o 
  -5   0  10       17.21       38.28     10.56 o 
  -4   0  10       27.97       29.85      9.32 o 
  -3   0  10      315.03      331.72     16.07 o 
  -2   0  10     2052.08     2035.99     71.62 o 
  -1   0  10      606.18      496.92     28.41 o 
   0   0  10      128.61      156.24     10.74 o 
   1   0  10      565.25      486.71     18.79 o 
   2   0  10      986.04      895.59     27.06 o 
   3   0  10        4.50       -2.78      6.66 o 
   4   0  10      266.40      207.25     17.37 o 
   5   0  10      168.77      202.56     15.04 o 
   6   0  10       98.02      109.99     19.25 o 
   7   0  10       41.41       43.35     16.96 o 
  -7   1  10        0.09       42.95     19.12 o 
  -6   1  10       18.99        9.29     14.41 o 
  -5   1  10        0.04        4.04     11.85 o 
  -4   1  10       87.21      166.67     22.21 o 
  -3   1  10      133.29      135.17     19.12 o 
  -2   1  10      442.81      514.28     31.10 o 
  -1   1  10      210.22      221.24     12.38 o 
   0   1  10     1226.55     1516.37     36.53 o 
   1   1  10     2019.84     1956.08     49.00 o 
   2   1  10     1043.95     1013.30     53.45 o 
   3   1  10       13.67       21.98      7.90 o 
   4   1  10      733.93      728.69     25.08 o 
   5   1  10       40.07        1.21     10.50 o 
   6   1  10      107.32      106.90     19.93 o 
   7   1  10      282.43      179.19     24.64 o 
  -7   2  10        7.16       10.37     17.50 o 
  -6   2  10       11.29       -6.06     13.06 o 
  -5   2  10       22.06       26.25     15.89 o 
  -4   2  10       55.90      103.26     18.85 o 
  -3   2  10      726.33      692.67     37.97 o 
  -2   2  10      231.61      259.37     26.19 o 
  -1   2  10      158.99      127.92     16.76 o 
   0   2  10      546.84      582.07     19.95 o 
   1   2  10     2470.60     2536.14     89.39 o 
   2   2  10      956.56     1051.95     29.65 o 
   3   2  10      295.69      241.88     14.33 o 
   4   2  10      487.11      405.64     27.73 o 
   5   2  10      613.45      592.37     34.87 o 
   6   2  10       41.14       32.31     14.27 o 
   7   2  10       48.37       86.30     20.06 o 
  -6   3  10        0.14       29.75     17.37 o 
  -5   3  10        1.21        6.87     14.81 o 
  -4   3  10       53.10       56.95     16.69 o 
  -3   3  10      335.78      360.27     28.95 o 
  -2   3  10      924.67      923.86     26.71 o 
  -1   3  10      320.72      316.27     14.93 o 
   0   3  10      699.21      751.59     23.35 o 
   1   3  10      477.36      454.94     17.94 o 
   2   3  10      154.80      158.36     11.67 o 
   3   3  10      220.43      208.23     13.21 o 
   4   3  10     1930.13     1942.97     68.12 o 
   5   3  10     1310.00     1321.65     55.33 o 
   6   3  10      367.55      367.67     30.56 o 
   7   3  10      113.68       84.41     21.14 o 
  -6   4  10       73.61       68.26     20.73 o 
  -5   4  10      148.55      109.99     21.81 o 
  -4   4  10      330.23      309.24     29.08 o 
  -3   4  10        0.31        8.98      7.56 o 
  -2   4  10       33.91       54.78      9.63 o 
  -1   4  10      222.20      244.42     19.52 o 
   0   4  10      411.08      483.18     18.13 o 
   1   4  10      473.40      506.96     18.93 o 
   2   4  10      107.42      118.18     10.27 o 
   3   4  10     1751.41     1788.28     63.95 o 
   4   4  10      638.64      546.86     32.18 o 
   5   4  10      143.17      157.52     20.73 o 
   6   4  10       22.22        9.56     12.92 o 
   7   4  10       41.19       87.64     20.73 o 
  -6   5  10        2.23       -0.81     15.89 o 
  -5   5  10       54.17       59.51     18.71 o 
  -3   5  10      398.82      362.60     18.01 o 
  -2   5  10      546.03      654.49     50.62 o 
  -1   5  10      234.41      239.06     14.07 o 
   0   5  10      151.65      154.27     11.66 o 
   1   5  10        0.26        0.40      8.75 o 
   2   5  10      136.87      142.30     16.49 o 
   3   5  10      907.29      790.27     38.37 o 
   4   5  10      138.89      168.56     20.87 o 
   5   5  10     1344.37     1313.71     55.20 o 
   6   5  10      300.54      251.35     26.79 o 
   7   5  10      110.03      110.93     21.68 o 
  -6   6  10       61.56       67.45     21.81 o 
  -5   6  10       50.80       52.37     19.79 o 
  -4   6  10       13.78        2.19      8.48 o 
  -3   6  10       53.70       52.78     14.81 o 
  -2   6  10       26.95       29.42      8.28 o 
  -1   6  10      233.59      241.97     14.53 o 
   0   6  10     1136.34     1197.28     32.55 o 
   1   6  10     1530.56     1558.99     38.53 o 
   2   6  10      837.38      937.69     41.20 o 
   3   6  10      237.76      229.00     22.62 o 
   4   6  10      146.67      106.49     18.44 o 
   5   6  10        9.84       -1.75     12.25 o 
   6   6  10       36.81       36.35     15.89 o 
   7   6  10      160.45      149.71     25.31 o 
  -5   7  10        1.08       18.63     10.80 o 
  -4   7  10       53.74       56.24     12.15 o 
  -3   7  10      274.62      290.14     27.46 o 
  -2   7  10      723.09      790.13     42.27 o 
  -1   7  10      213.37      263.08     15.37 o 
   0   7  10        9.71       17.90      7.01 o 
   1   7  10       24.13       14.41     11.04 o 
   2   7  10      195.64      208.94     20.73 o 
   3   7  10      103.32      105.01     17.91 o 
   4   7  10     2458.17     2252.88     78.35 o 
   5   7  10      468.71      620.10     37.43 o 
   6   7  10      141.94      164.79     24.64 o 
   7   7  10       47.32       27.20     17.50 o 
  -5   8  10       14.62       36.43     13.60 o 
  -4   8  10        1.26       -3.69      9.09 o 
  -3   8  10        5.23        3.16      8.78 o 
  -2   8  10      447.33      461.15     21.10 o 
  -1   8  10      248.47      239.17     15.51 o 
   0   8  10      674.45      706.86     29.48 o 
   1   8  10      961.80      907.26     40.93 o 
   2   8  10      284.83      294.03     24.91 o 
   3   8  10       41.65       23.29     12.25 o 
   4   8  10       37.71       78.62     17.23 o 
   5   8  10      196.92      198.85     23.83 o 
   6   8  10      264.12      155.63     24.23 o 
  -5   9  10       90.56       95.10     16.02 o 
  -4   9  10        9.02        6.72     10.21 o 
  -3   9  10      146.30      130.16     14.66 o 
  -2   9  10        0.61       14.91      9.06 o 
  -1   9  10        0.04        7.87      7.85 o 
   0   9  10      202.61      244.22     22.62 o 
   1   9  10      124.96      112.15     17.50 o 
   2   9  10      460.94      519.53     32.31 o 
   3   9  10     1998.54     1649.47     63.54 o 
   4   9  10     1052.34      992.62     47.93 o 
   5   9  10      188.34      285.68     28.27 o 
   6   9  10       22.84       61.39     18.31 o 
  -4  10  10        0.08       19.58     11.25 o 
  -3  10  10      298.16      266.50     25.71 o 
  -2  10  10      293.10      307.97     19.32 o 
  -1  10  10       12.85       18.58     12.39 o 
   0  10  10      202.53      225.50     23.02 o 
   1  10  10      294.92      317.99     27.06 o 
   2  10  10       88.55       80.10     16.83 o 
   3  10  10       48.53       40.66     16.56 o 
   4  10  10      212.62      345.59     29.89 o 
   5  10  10      190.01      213.52     26.12 o 
   6  10  10      113.28       87.64     19.79 o 
  -3  11  10       27.74       39.30     11.90 o 
  -2  11  10       75.69       73.29     13.09 o 
  -1  11  10        2.48       14.81     12.52 o 
   0  11  10      237.35      252.70     24.64 o 
   1  11  10      962.20      988.04     46.85 o 
   2  11  10      528.30      502.57     33.52 o 
   3  11  10      224.67      210.29     24.91 o 
   4  11  10      122.83       69.20     18.85 o 
   5  11  10       98.13      117.13     22.35 o 
  -3  12  10       80.61       77.64     14.31 o 
  -2  12  10      181.14      216.75     25.18 o 
  -1  12  10      134.77      121.44     21.14 o 
   0  12  10       73.16       78.62     17.77 o 
   1  12  10       22.81       39.45     15.75 o 
   2  12  10        0.51       21.14     14.00 o 
   3  12  10      107.57       58.97     17.77 o 
   4  12  10      336.17      379.52     33.52 o 
  -2  13  10        4.65       -7.27     13.46 o 
  -1  13  10       25.32       -1.08     13.60 o 
   0  13  10      239.39      290.39     28.14 o 
   1  13  10      653.71      728.07     41.73 o 
   2  13  10      298.67      372.52     31.50 o 
   3  13  10        1.33        9.29     15.35 o 
   4  13  10        5.44       16.42     16.56 o 
   0  14  10       12.52       18.58     15.35 o 
   1  14  10       13.11       17.23     14.81 o 
   2  14  10        2.10        3.23     16.42 o 
  -3 -12  11        0.04       -1.53     12.42 o 
  -2 -12  11        0.35       -3.71     11.60 o 
  -1 -12  11       27.14       -4.24     12.10 o 
   0 -12  11       33.86       43.49     19.39 o 
   1 -12  11        5.07        4.98     18.17 o 
  -4 -11  11       17.81        2.66     12.47 o 
  -3 -11  11       58.46       57.42     14.37 o 
  -2 -11  11       38.04       45.58     13.55 o 
  -1 -11  11       48.25       21.61     12.43 o 
   0 -11  11        3.26      -12.12     14.41 o 
   1 -11  11        1.37       -2.83     16.96 o 
   2 -11  11        9.00        9.42     17.50 o 
  -5 -10  11       12.81       10.46     11.50 o 
  -4 -10  11        1.13        9.37     11.28 o 
  -3 -10  11      205.30      250.77     24.50 o 
  -2 -10  11       51.81       54.88     12.98 o 
  -1 -10  11       34.85       33.71     12.95 o 
   0 -10  11       46.30       62.74     19.25 o 
   1 -10  11        0.38       10.64     16.29 o 
   2 -10  11       16.02       35.95     19.12 o 
   3 -10  11        0.14        1.08     17.77 o 
  -5  -9  11        6.57        0.00     16.96 o 
  -4  -9  11        4.89       -9.39      9.89 o 
  -3  -9  11       73.24       68.02     13.70 o 
  -2  -9  11        2.17        7.51     10.56 o 
  -1  -9  11        0.97       -0.91     17.17 o 
   0  -9  11       59.27       80.51     20.60 o 
   1  -9  11       18.07        7.27     16.29 o 
   2  -9  11        7.20       43.62     19.39 o 
   3  -9  11       73.26      111.07     24.23 o 
   4  -9  11       12.46       -5.52     16.69 o 
  -6  -8  11        0.47       -5.25     13.40 o 
  -5  -8  11       25.40       21.36     16.42 o 
  -4  -8  11      350.60      388.24     23.30 o 
  -3  -8  11      181.61      189.15     43.69 o 
  -2  -8  11       17.21       16.74     10.38 o 
  -1  -8  11       79.23       84.70     13.73 o 
   0  -8  11       24.40      -10.90     12.92 o 
   1  -8  11       13.67        9.96     14.94 o 
   2  -8  11        5.35       17.10     14.54 o 
   3  -8  11      186.85      189.42     27.87 o 
   4  -8  11       23.29      -12.66     15.08 o 
  -6  -7  11       23.15       17.50     11.89 o 
  -5  -7  11        9.09       10.58     10.75 o 
  -4  -7  11      111.42      117.07     14.95 o 
  -3  -7  11      124.96      120.40     14.80 o 
  -2  -7  11       40.12       27.39     22.35 o 
  -1  -7  11        7.84        5.97     10.10 o 
   0  -7  11      184.43      174.34     23.02 o 
   1  -7  11       73.65       72.57     19.12 o 
   2  -7  11        8.08        9.96     12.79 o 
   3  -7  11       28.49       57.76     19.25 o 
   4  -7  11       21.89        2.56     15.35 o 
   5  -7  11       28.31       33.52     20.46 o 
  -6  -6  11       28.15       19.62     12.08 o 
  -5  -6  11       13.52       20.66     10.21 o 
  -4  -6  11       16.18       15.66     18.58 o 
  -3  -6  11       60.81       84.63     13.00 o 
  -2  -6  11       17.21       31.79     10.42 o 
  -1  -6  11       36.78       17.60     17.43 o 
   0  -6  11       79.60       59.64     17.77 o 
   1  -6  11       40.24       39.85     14.81 o 
   2  -6  11      127.74      108.11     20.19 o 
   3  -6  11      341.65      324.05     30.56 o 
   5  -6  11        2.37       -1.21     15.75 o 
  -6  -5  11        0.29       -1.88     15.35 o 
  -5  -5  11       26.17       28.46     10.78 o 
  -4  -5  11        0.20       -8.80      8.37 o 
  -3  -5  11      273.03      283.16     33.99 o 
  -2  -5  11        3.30        8.21      8.38 o 
  -1  -5  11       77.56       61.69      8.29 o 
   0  -5  11      312.28      317.72     27.33 o 
   1  -5  11      184.88      151.05     20.73 o 
   2  -5  11       31.82       35.41     16.42 o 
   3  -5  11      443.34      376.63     20.14 o 
   4  -5  11       23.98       20.60     17.23 o 
   5  -5  11        0.46        5.36      9.31 o 
  -6  -4  11        1.64       -4.27     11.58 o 
  -5  -4  11       14.06        7.25      6.96 o 
  -4  -4  11       38.19       20.51      7.13 o 
  -3  -4  11      173.52      153.23     11.28 o 
  -2  -4  11        9.05       30.94      6.62 o 
  -1  -4  11      432.16      352.74     44.23 o 
   0  -4  11      377.13      369.03     17.01 o 
   1  -4  11      551.90      497.05     32.71 o 
   2  -4  11      261.24      241.66     24.50 o 
   3  -4  11      261.79      279.17     17.42 o 
   4  -4  11       73.67       86.36     20.73 o 
   5  -4  11        0.76       -9.42      8.71 o 
   6  -4  11        0.21        2.10     10.84 o 
  -6  -3  11        0.04       -0.31      9.70 o 
  -5  -3  11       55.71       29.61     10.84 o 
  -4  -3  11      280.48      305.26     14.41 o 
  -3  -3  11       10.78       27.05      8.28 o 
  -2  -3  11       12.94       11.52      6.60 o 
  -1  -3  11       30.94       23.25      8.26 o 
   0  -3  11       83.69       84.01     16.29 o 
   1  -3  11        2.13      -11.17     11.98 o 
   2  -3  11      517.76      480.55     19.91 o 
   3  -3  11       12.39       25.36      9.28 o 
   4  -3  11       59.45       61.87     13.06 o 
   5  -3  11       41.48       27.05     19.66 o 
   6  -3  11       65.07       50.09     13.04 o 
  -7  -2  11       29.37       40.65     13.52 o 
  -6  -2  11        6.08        5.93      9.93 o 
  -5  -2  11        2.32       15.51     13.13 o 
  -4  -2  11       48.17       44.19      8.16 o 
  -3  -2  11       11.40        5.25      6.03 o 
  -2  -2  11      262.68      292.36     13.23 o 
  -1  -2  11     1220.26     1148.39     49.68 o 
   0  -2  11      861.65      792.02     38.91 o 
   1  -2  11      299.92      254.72     23.43 o 
   2  -2  11       77.44       87.56     13.53 o 
   3  -2  11      133.03      142.71     13.07 o 
   4  -2  11        0.39        9.32      8.95 o 
   5  -2  11        6.50        2.75      8.91 o 
   6  -2  11      143.72      130.05     22.35 o 
  -7  -1  11        6.35        8.48     21.20 o 
  -6  -1  11       22.00       18.01     10.80 o 
  -5  -1  11       35.20       59.14     11.99 o 
  -4  -1  11       79.82       98.63     13.66 o 
  -3  -1  11       48.93       46.16      7.91 o 
  -2  -1  11        0.36        6.73     11.85 o 
  -1  -1  11       95.88      109.05     18.17 o 
   0  -1  11       97.69       95.72     16.96 o 
   1  -1  11        4.60       -2.81      6.76 o 
   2  -1  11       11.96       16.68      8.12 o 
   3  -1  11     3646.32     3428.08     95.86 o 
   4  -1  11       48.79       86.89     11.64 o 
   5  -1  11      186.89      165.98     14.83 o 
   6  -1  11      149.18      159.54     23.56 o 
  -6   0  11        0.56       -0.94     13.73 o 
  -5   0  11       12.18       15.89     13.87 o 
  -4   0  11        5.22       -0.40     12.12 o 
  -3   0  11       55.51       70.95     17.37 o 
  -2   0  11      393.31      805.89     40.79 o 
  -1   0  11     2270.92     2235.51     77.14 o 
   0   0  11     1375.78     1393.54     54.66 o 
   1   0  11      420.99      397.34     17.94 o 
   2   0  11        1.86        2.14      7.04 o 
   3   0  11       44.53       29.22     12.79 o 
   4   0  11       22.35        9.42      9.90 o 
   5   0  11       76.63       60.45     15.89 o 
   6   0  11      196.17      143.65     21.94 o 
  -6   1  11       10.89       -4.04     14.54 o 
  -5   1  11      136.23      125.34     23.16 o 
  -4   1  11      278.58      248.12     26.52 o 
  -3   1  11       64.59       43.75     14.94 o 
  -2   1  11       69.03       54.93     16.29 o 
  -1   1  11        3.62      -15.95     10.64 o 
   0   1  11       26.49       11.13      7.28 o 
   1   1  11      170.43      191.16     17.50 o 
   2   1  11     3905.01     3861.48     79.63 o 
   3   1  11      274.46      320.10     16.56 o 
   4   1  11      136.06      160.29     13.41 o 
   5   1  11      117.83      137.86     20.33 o 
   6   1  11        8.82       -5.79     11.98 o 
  -6   2  11        0.35        5.39     15.35 o 
  -5   2  11        0.04       -5.52     13.87 o 
  -4   2  11      313.42      301.70     29.75 o 
  -3   2  11       42.22       48.33     15.75 o 
  -2   2  11      815.98      853.68     42.00 o 
  -1   2  11     2383.90     2478.36     54.40 o 
   0   2  11      967.68      979.94     28.04 o 
   1   2  11        5.43        9.77     22.89 o 
   2   2  11       56.20       44.16      9.64 o 
   3   2  11       71.66       59.47      9.45 o 
   4   2  11      120.27      123.19     17.64 o 
   5   2  11      396.84      348.82     28.95 o 
   6   2  11      306.18      288.64     29.08 o 
   7   2  11       46.24       65.43     20.06 o 
  -6   3  11       17.31        4.58     16.29 o 
  -5   3  11       46.86       44.97     17.77 o 
  -4   3  11       47.75       61.93     17.10 o 
  -3   3  11      149.97      143.25     21.41 o 
  -2   3  11       35.88      117.93     18.44 o 
  -1   3  11      698.83      691.37     23.28 o 
   0   3  11      325.24      301.14     15.33 o 
   1   3  11       11.44       23.51      7.59 o 
   2   3  11       25.63       45.80      8.38 o 
   3   3  11     2222.63     2024.67     48.38 o 
   4   3  11      262.47      278.82     25.31 o 
   5   3  11       16.78       28.14     13.19 o 
   6   3  11        4.25        9.42     13.73 o 
   7   3  11        1.34       18.44     16.16 o 
  -6   4  11        2.21       13.06     18.17 o 
  -5   4  11      138.83      124.67     22.89 o 
  -4   4  11        1.32        1.75     12.92 o 
  -3   4  11      192.75      163.98     23.02 o 
  -2   4  11      180.40      240.84     14.94 o 
  -1   4  11      252.87      219.84     28.41 o 
   0   4  11      235.54      262.09     14.46 o 
   1   4  11        2.39        7.60      7.20 o 
   2   4  11     1224.70     1223.08     33.20 o 
   3   4  11      872.68      908.61     42.14 o 
   4   4  11      477.69      357.04     28.95 o 
   5   4  11     1258.20     1112.98     50.89 o 
   6   4  11      414.94      434.72     33.52 o 
  -6   5  11       37.53       46.85     19.66 o 
  -5   5  11        6.31       17.91     16.16 o 
  -4   5  11       14.85       37.02     16.16 o 
  -3   5  11       36.16       22.68     14.14 o 
  -2   5  11       85.04      157.87     31.03 o 
  -1   5  11      687.79      673.92     24.05 o 
   0   5  11       87.22       70.27      9.35 o 
   1   5  11      576.63      637.89     21.92 o 
   2   5  11     1345.52     1309.81     51.29 o 
   3   5  11      317.14      330.51     25.98 o 
   4   5  11        7.19       14.41     12.92 o 
   5   5  11       58.65      118.07     21.00 o 
   6   5  11      103.10      113.90     21.41 o 
  -5   6  11        4.94       61.26     21.00 o 
  -4   6  11      426.85      482.38     35.41 o 
  -3   6  11       50.80       53.69     10.51 o 
  -2   6  11       63.16       36.64     14.00 o 
  -1   6  11       34.85       26.83     12.32 o 
   0   6  11        3.63       -0.93      8.82 o 
   1   6  11      184.93      240.18     14.56 o 
   2   6  11      641.37      715.55     36.62 o 
   3   6  11     1617.26     1644.36     61.93 o 
   4   6  11      256.08      220.66     23.96 o 
   5   6  11      143.57       83.87     19.12 o 
   6   6  11      170.94      196.96     25.31 o 
  -5   7  11        1.24        9.56     17.10 o 
  -4   7  11       15.96       24.14     10.93 o 
  -3   7  11       90.74      112.67     24.84 o 
  -2   7  11      403.30      595.03     24.17 o 
  -1   7  11      642.55      693.86     25.02 o 
   0   7  11      385.91      403.40     18.27 o 
   1   7  11      174.06      171.92     19.93 o 
   2   7  11       50.30       71.76     15.89 o 
   3   7  11       43.69       36.89     14.27 o 
   4   7  11       30.69       23.29     14.27 o 
   5   7  11      300.34      351.79     30.96 o 
   6   7  11      265.20      306.68     31.37 o 
  -5   8  11      139.16      170.44     29.08 o 
  -4   8  11        8.68       12.39     10.40 o 
  -3   8  11      167.61      179.77     21.14 o 
  -2   8  11        4.97       12.51      8.34 o 
  -1   8  11        5.74       19.19     18.71 o 
   0   8  11      131.18      167.34     19.52 o 
   1   8  11      444.10      512.26     31.50 o 
   2   8  11     1825.58     1758.12     65.70 o 
   3   8  11      523.06      554.13     34.87 o 
   4   8  11      513.81      504.99     34.33 o 
   5   8  11      114.93       48.33     16.83 o 
   6   8  11       13.08      -11.98     13.46 o 
  -4   9  11       44.06       29.04     12.42 o 
  -3   9  11        1.76        0.24     10.14 o 
  -2   9  11      209.83      270.12     18.23 o 
  -1   9  11      286.15      257.66     17.22 o 
   0   9  11      103.09      101.11     17.77 o 
   1   9  11       81.81       86.30     17.10 o 
   2   9  11        0.33        9.69     11.44 o 
   3   9  11       92.89      135.30     21.27 o 
   4   9  11      112.07      102.32     20.46 o 
   5   9  11      230.15      191.44     24.64 o 
  -3  10  11        1.53       -1.55     10.31 o 
  -2  10  11       40.57       55.46     11.50 o 
  -1  10  11       59.96       74.45     16.56 o 
   0  10  11      300.66      320.01     27.73 o 
   1  10  11     1041.11     1011.74     47.66 o 
   2  10  11      695.26      633.97     37.56 o 
   3  10  11      402.20      446.83     32.98 o 
   4  10  11      102.80      161.29     23.56 o 
   5  10  11        3.88        9.83     15.08 o 
  -3  11  11      119.78       93.49     19.59 o 
  -2  11  11      137.38      177.71     23.02 o 
  -1  11  11       59.55       66.51     17.10 o 
   0  11  11      103.09      155.90     20.87 o 
   1  11  11        6.34        2.15     12.25 o 
   2  11  11      129.43      172.06     23.16 o 
   3  11  11      172.30      252.16     26.52 o 
   4  11  11      262.73      252.16     27.60 o 
  -2  12  11       85.16       77.68     19.79 o 
  -1  12  11      303.02      390.42     32.04 o 
   0  12  11      100.34       87.24     19.39 o 
   1  12  11       91.77      112.15     21.54 o 
   2  12  11       84.30       82.66     19.66 o 
   3  12  11      158.36      220.12     27.20 o 
   4  12  11        1.50        9.02     16.02 o 
  -1  13  11       76.88       86.16     20.46 o 
   0  13  11        1.90       -2.83     14.54 o 
   1  13  11      145.13      128.97     22.75 o 
   2  13  11      120.69       97.88     21.41 o 
   3  13  11      122.52      126.15     23.69 o 
  -3 -11  12       25.57       33.00     13.93 o 
  -2 -11  12       22.62       38.78     13.56 o 
  -1 -11  12       31.26       30.97     17.91 o 
   0 -11  12        0.27        6.46     18.58 o 
   1 -11  12       11.22       14.27     19.25 o 
  -4 -10  12       59.72       59.25     15.04 o 
  -3 -10  12       60.27       52.33     14.28 o 
  -2 -10  12        8.73        9.51     11.88 o 
  -1 -10  12        1.55       -6.31     10.49 o 
   0 -10  12        1.23        5.39     16.69 o 
   1 -10  12       13.00       20.87     18.31 o 
   2 -10  12       49.11       53.72     21.81 o 
  -4  -9  12       39.09       37.68     12.99 o 
  -3  -9  12       10.10        0.94     10.99 o 
  -2  -9  12       14.70       31.82     12.18 o 
  -1  -9  12        0.04       -3.58      9.55 o 
   0  -9  12        1.58      -19.39     12.92 o 
   1  -9  12        3.78       -2.15     15.35 o 
   2  -9  12        2.67       -4.85     15.62 o 
   3  -9  12        3.87       32.04     18.44 o 
  -5  -8  12       16.22        9.03     11.73 o 
  -4  -8  12       19.50       27.30     12.56 o 
  -3  -8  12        2.44       -4.60     10.37 o 
  -2  -8  12       57.44       58.89     13.23 o 
  -1  -8  12        8.22        5.88     17.10 o 
   0  -8  12        1.45       18.44     15.08 o 
   1  -8  12       20.05       10.37     14.41 o 
   2  -8  12        0.32      -15.21     14.67 o 
   3  -8  12        1.95       22.62     16.29 o 
   4  -8  12       34.43       75.26     23.56 o 
  -5  -7  12       42.48       43.89     13.32 o 
  -4  -7  12        0.97       10.22     11.19 o 
  -3  -7  12       19.96       21.14     11.61 o 
  -2  -7  12       39.34       45.71     12.03 o 
  -1  -7  12       37.32       25.88     12.18 o 
   0  -7  12       75.37       54.79     18.58 o 
   1  -7  12      306.97      268.32     28.41 o 
   2  -7  12       76.22       88.86     20.60 o 
   3  -7  12       34.34       32.45     18.04 o 
   4  -7  12       28.72       50.49     20.33 o 
  -6  -6  12        2.11       -5.65     17.50 o 
  -5  -6  12       16.25       15.58     10.85 o 
  -4  -6  12       33.75       26.09     12.18 o 
  -3  -6  12      112.78      114.49     14.99 o 
  -2  -6  12      170.22      212.91     17.61 o 
  -1  -6  12       45.26       47.19     10.90 o 
   0  -6  12       24.06       40.93     15.89 o 
   1  -6  12        0.64       21.14     14.54 o 
   2  -6  12       22.31       31.23     16.42 o 
   3  -6  12      170.42      164.25     24.10 o 
   4  -6  12       72.82       51.16     19.25 o 
  -6  -5  12        9.71       -1.59      9.79 o 
  -5  -5  12        7.83       15.69     13.63 o 
  -4  -5  12        0.13        6.22      7.31 o 
  -3  -5  12       23.51       23.19     10.18 o 
  -2  -5  12       11.94       21.52      8.25 o 
  -1  -5  12        2.08        5.50     11.85 o 
   0  -5  12       48.88       45.24     15.75 o 
   1  -5  12      199.12      200.33     23.83 o 
   2  -5  12      397.56      346.80     30.56 o 
   3  -5  12       15.44        0.27     14.41 o 
   4  -5  12       24.16       35.11     11.03 o 
   5  -5  12        3.65       15.11     11.25 o 
  -6  -4  12        5.64        6.48     12.18 o 
  -5  -4  12      116.85      134.21     15.26 o 
  -4  -4  12        2.18       -1.72      6.80 o 
  -3  -4  12       67.12       63.63      9.57 o 
  -2  -4  12      282.22      305.14     18.23 o 
  -1  -4  12       42.11       38.49      9.44 o 
   0  -4  12       72.80       68.12     16.83 o 
   1  -4  12      117.83       77.41     18.58 o 
   2  -4  12       35.38       28.00     13.87 o 
   3  -4  12       56.87       62.47     18.58 o 
   4  -4  12      123.69      109.15     18.24 o 
   5  -4  12       70.93       97.58     14.68 o 
  -6  -3  12        5.91        0.74      9.98 o 
  -5  -3  12       22.17       16.97      9.99 o 
  -4  -3  12        0.05        5.15      7.27 o 
  -3  -3  12       37.31       33.21      7.75 o 
  -2  -3  12       55.99       59.27      8.71 o 
  -1  -3  12       79.50       57.62     16.29 o 
   0  -3  12      397.42      421.93     30.16 o 
   1  -3  12      769.35      709.36     39.18 o 
   2  -3  12      296.12      277.60     26.52 o 
   3  -3  12        0.49        0.81      7.64 o 
   4  -3  12        0.60        5.73      8.59 o 
   5  -3  12        0.99        7.16      9.48 o 
  -6  -2  12       25.76       31.16     11.53 o 
  -5  -2  12        0.52       12.05      9.76 o 
  -4  -2  12        4.27       19.02     12.59 o 
  -3  -2  12       55.33       57.06      9.43 o 
  -2  -2  12      231.80      261.58     26.25 o 
  -1  -2  12       73.93       79.03     17.37 o 
   0  -2  12      319.64      356.36     28.14 o 
   1  -2  12     1305.40     1079.46     48.47 o 
   2  -2  12       94.66       67.72     16.83 o 
   3  -2  12       76.38       70.71     14.94 o 
   4  -2  12      129.15      102.92     12.94 o 
   5  -2  12      131.01      121.76     14.12 o 
   6  -2  12       38.97       55.33     17.64 o 
  -6  -1  12        2.84      -17.37     14.67 o 
  -5  -1  12        4.25        1.78      9.54 o 
  -4  -1  12       28.59       43.62     15.89 o 
  -3  -1  12      224.43      208.94     24.91 o 
  -2  -1  12      148.70      103.26     18.85 o 
  -1  -1  12       34.30       27.87     14.14 o 
   0  -1  12      123.14      168.96     20.73 o 
   1  -1  12      615.69      570.83     33.39 o 
   2  -1  12       11.34        3.77     11.78 o 
   3  -1  12        5.57       14.80     18.04 o 
   4  -1  12      471.45      415.82     32.98 o 
   5  -1  12       62.43       69.82     12.66 o 
   6  -1  12       36.89       18.04     14.14 o 
  -6   0  12       11.54       -2.69     16.56 o 
  -5   0  12        9.96       -1.75     14.54 o 
  -4   0  12       91.30       73.64     19.25 o 
  -3   0  12       61.59       81.72     18.31 o 
  -2   0  12       77.27      242.33     25.31 o 
  -1   0  12       79.97       73.78     17.23 o 
   0   0  12     1667.28     1913.35     70.41 o 
   1   0  12      675.66      661.74     23.84 o 
   2   0  12        1.10        5.01      8.09 o 
   3   0  12        6.38        7.02      8.26 o 
   4   0  12      224.21      167.22     14.80 o 
   5   0  12      131.83      121.44     20.46 o 
   6   0  12        2.21      -11.71     12.39 o 
  -6   1  12       12.45       15.35     16.83 o 
  -5   1  12       10.29        6.06     14.94 o 
  -4   1  12       84.13       93.84     20.06 o 
  -3   1  12      309.68      376.83     29.48 o 
  -2   1  12      340.41      378.44     29.21 o 
  -1   1  12      153.96      170.31     21.41 o 
   0   1  12       76.26      105.41     17.64 o 
   1   1  12        0.62       -1.83     10.50 o 
   2   1  12     1927.22     1830.88     70.34 o 
   3   1  12        4.92       10.20      8.04 o 
   4   1  12      970.70      821.78     40.79 o 
   5   1  12      492.91      672.61     39.58 o 
   6   1  12       98.81      107.97     21.41 o 
  -6   2  12       21.43        9.69     17.77 o 
  -5   2  12       84.87      113.22     23.56 o 
  -4   2  12        0.34       -5.92     13.60 o 
  -3   2  12       17.72       27.87     14.14 o 
  -2   2  12       42.71      133.28     20.19 o 
  -1   2  12      727.45      804.27     41.33 o 
   0   2  12     1143.94     1414.87     37.11 o 
   1   2  12       35.83       30.66     11.11 o 
   2   2  12      257.21      239.30     15.79 o 
   3   2  12       42.50       51.78     10.23 o 
   4   2  12       74.10       88.59     17.64 o 
   5   2  12        0.42       -6.87     11.58 o 
   6   2  12       45.71       30.83     16.16 o 
  -6   3  12       10.24      -12.25     15.21 o 
  -5   3  12       10.49        1.35     15.89 o 
  -4   3  12      176.84      203.83     26.79 o 
  -3   3  12      255.28      302.78     29.21 o 
  -2   3  12      241.58      254.04     25.71 o 
  -1   3  12        0.52      -15.35     10.23 o 
   0   3  12       20.89       18.64      8.36 o 
   1   3  12      184.50      179.60     31.97 o 
   2   3  12     1261.88     1318.15     36.03 o 
   3   3  12     1502.45     1581.35     60.58 o 
   4   3  12     1130.69     1131.83     50.62 o 
   5   3  12      214.98      197.10     23.69 o 
   6   3  12       72.49       50.35     16.56 o 
  -5   4  12        9.82       -5.65     15.08 o 
  -4   4  12        0.64       -7.67     14.94 o 
  -3   4  12      214.84      268.72     28.41 o 
  -2   4  12       86.34       97.07     19.12 o 
  -1   4  12       60.51       53.87      9.89 o 
   0   4  12      189.22      191.77     16.63 o 
   1   4  12     1389.55     1408.11     37.34 o 
   2   4  12      375.43      352.87     17.47 o 
   3   4  12        9.76        4.31     11.31 o 
   4   4  12       88.25       90.20     19.66 o 
   5   4  12       32.06       -7.81     11.98 o 
   6   4  12       77.37       24.77     16.83 o 
  -5   5  12       29.26       31.50     16.42 o 
  -4   5  12        6.83       28.54     16.83 o 
  -3   5  12       66.73       71.35     18.85 o 
  -2   5  12      120.84      135.52     26.19 o 
  -1   5  12       21.39       20.78      8.33 o 
   0   5  12      238.71      278.85     15.92 o 
   1   5  12      595.87      564.18     44.36 o 
   2   5  12       20.80       25.58     12.12 o 
   3   5  12     1803.39     1675.73     62.74 o 
   4   5  12      771.55      798.62     42.14 o 
   5   5  12      198.41      222.54     25.85 o 
   6   5  12       23.63        1.88     15.48 o 
  -5   6  12        7.57       10.77     17.64 o 
  -4   6  12       10.46       53.45     19.66 o 
  -3   6  12      160.73      204.77     26.39 o 
  -2   6  12      134.59      212.66     15.87 o 
  -1   6  12      307.70      304.35     17.83 o 
   0   6  12      704.52      841.60     53.92 o 
   1   6  12      298.10      319.47     25.04 o 
   2   6  12        3.33        4.31     11.17 o 
   3   6  12       46.30       44.43     15.48 o 
   4   6  12       74.41      123.86     20.60 o 
   5   6  12      257.39      205.58     25.71 o 
   6   6  12      174.26       89.39     22.21 o 
  -4   7  12       67.71       74.85     21.68 o 
  -3   7  12       14.32        7.46      9.61 o 
  -2   7  12        2.57       10.75      8.80 o 
  -1   7  12       57.43       68.08     11.58 o 
   0   7  12      273.66      316.39     18.16 o 
   1   7  12       45.09       67.72     15.75 o 
   2   7  12     1034.24     1056.84     47.12 o 
   3   7  12      509.91      477.80     32.31 o 
   4   7  12      377.21      385.31     30.83 o 
   5   7  12       72.64       91.14     20.60 o 
  -4   8  12       71.83       96.53     25.31 o 
  -3   8  12      200.85      218.30     17.76 o 
  -2   8  12      164.69      180.46     26.59 o 
  -1   8  12      125.23      133.14     34.33 o 
   0   8  12      101.25      113.76     18.31 o 
   1   8  12       57.38       57.89     16.42 o 
   2   8  12       53.74       42.00     15.62 o 
   3   8  12      617.72      600.98     36.48 o 
   4   8  12      499.08      607.04     38.50 o 
   5   8  12       28.74        8.35     14.81 o 
  -3   9  12        9.73       18.28     11.81 o 
  -2   9  12       30.74       36.41     15.75 o 
  -1   9  12       42.49       59.64     16.29 o 
   0   9  12      531.24      682.97     37.43 o 
   1   9  12     1069.77      986.02     46.72 o 
   2   9  12      477.01      518.59     34.06 o 
   3   9  12      119.80      113.09     20.19 o 
   4   9  12       73.89       53.04     18.71 o 
   5   9  12        0.93       29.75     15.62 o 
  -3  10  12       10.93       -3.12     11.78 o 
  -2  10  12      114.14      101.67     21.14 o 
  -1  10  12       43.53       23.69     14.00 o 
   0  10  12        0.09        8.48     12.79 o 
   1  10  12       18.41       11.17     13.33 o 
   2  10  12      108.45       91.01     20.06 o 
   3  10  12      367.65      341.96     31.50 o 
   4  10  12      305.10      434.45     35.00 o 
  -2  11  12       27.21       63.14     18.17 o 
  -1  11  12      165.90      143.11     22.08 o 
   0  11  12      344.79      423.14     31.37 o 
   1  11  12      318.28      320.28     29.48 o 
   2  11  12       77.40      110.13     20.87 o 
   3  11  12        6.13       -2.96     14.27 o 
   4  11  12        4.66        4.58     15.48 o 
  -1  12  12        2.14      -12.92     14.14 o 
   0  12  12       54.32       85.76     20.87 o 
   1  12  12       64.35       71.35     19.79 o 
   2  12  12      182.51      228.87     27.87 o 
   3  12  12      102.54      104.88     22.62 o 
  -2 -10  13        1.30       -8.29     16.83 o 
  -1 -10  13        5.67        0.94     16.42 o 
   0 -10  13        1.11       -5.12     16.29 o 
   1 -10  13       25.84       37.29     19.12 o 
  -3  -9  13        1.86       -8.18     11.55 o 
  -2  -9  13        0.04        6.83     11.85 o 
  -1  -9  13       14.73       12.39     16.83 o 
   0  -9  13       52.15       48.47     20.60 o 
   1  -9  13        9.53       -5.52     15.48 o 
   2  -9  13       13.27        0.40     16.96 o 
  -4  -8  13        8.11       25.39     13.32 o 
  -3  -8  13        3.07        0.09     11.42 o 
  -2  -8  13       34.99       52.90     13.71 o 
  -1  -8  13       77.35       49.81     18.85 o 
   0  -8  13        1.68       -4.98     15.62 o 
   1  -8  13        7.97       18.98     17.64 o 
   2  -8  13       54.11       46.18     20.73 o 
   3  -8  13       66.09       37.97     22.08 o 
  -4  -7  13        2.72       13.12     11.84 o 
  -3  -7  13        0.83       -5.80     10.36 o 
  -2  -7  13        3.19       19.00      7.89 o 
  -1  -7  13       12.57       25.58     14.67 o 
   0  -7  13        0.81       -6.33     13.46 o 
   1  -7  13       18.08       -9.96     13.33 o 
   2  -7  13      208.91      177.84     26.12 o 
   3  -7  13       16.88       22.89     18.71 o 
  -5  -6  13        6.34        2.50      8.11 o 
  -4  -6  13        2.52       -1.52      7.53 o 
  -3  -6  13        3.46        0.67      7.35 o 
  -2  -6  13       13.61        7.79     11.55 o 
  -1  -6  13        6.76        1.88     12.92 o 
   0  -6  13      127.36       97.20     20.60 o 
   1  -6  13       62.62       47.52     16.96 o 
   2  -6  13       22.60       13.60     14.94 o 
   3  -6  13       30.70       20.33     18.17 o 
   4  -6  13        8.17        9.42     16.69 o 
  -5  -5  13       55.83       57.03     13.17 o 
  -4  -5  13       44.07       51.41     10.08 o 
  -3  -5  13       20.86       29.04      8.63 o 
  -2  -5  13       17.61       12.12      7.77 o 
  -1  -5  13       35.68       38.91     15.62 o 
   0  -5  13       67.06       94.51     19.39 o 
   1  -5  13      307.11      259.83     28.14 o 
   2  -5  13       26.30       36.35     17.10 o 
   3  -5  13       13.63       34.60     17.37 o 
   4  -5  13       26.72       29.35     18.31 o 
  -5  -4  13        3.18        3.02      9.57 o 
  -4  -4  13        4.90        1.52      7.44 o 
  -3  -4  13       16.59       20.97      7.83 o 
  -2  -4  13       85.00       93.53     13.10 o 
  -1  -4  13      417.86      468.91     33.25 o 
   0  -4  13      238.25      230.08     25.85 o 
   1  -4  13       30.34       39.18     16.29 o 
   2  -4  13       11.78        2.15     14.41 o 
   3  -4  13        5.09       -2.83     12.92 o 
   4  -4  13        2.57        9.15     16.16 o 
   5  -4  13      127.28      143.75     16.54 o 
  -5  -3  13        4.29        6.70     10.02 o 
  -4  -3  13       23.94       27.29     19.79 o 
  -3  -3  13       16.20       18.65      8.38 o 
  -2  -3  13       13.85       16.04      9.25 o 
  -1  -3  13       44.25       12.12     13.19 o 
   0  -3  13       84.01       79.03     18.04 o 
   1  -3  13      130.04       85.89     18.44 o 
   2  -3  13      244.99      190.37     24.10 o 
   3  -3  13      179.90      171.11     23.16 o 
   4  -3  13       57.07       59.01     12.58 o 
   5  -3  13       12.81        0.22     10.23 o 
  -5  -2  13       18.84       10.59     10.79 o 
  -4  -2  13       47.44       26.19     19.59 o 
  -3  -2  13       40.55       18.93     10.32 o 
  -2  -2  13      239.52      288.91     28.27 o 
  -1  -2  13      399.31      390.56     30.43 o 
   0  -2  13       92.40       72.70     17.50 o 
   1  -2  13        0.21       14.27     12.52 o 
   2  -2  13       64.55       37.16     15.62 o 
   3  -2  13        2.45       -5.39     12.52 o 
   4  -2  13       93.25      104.81     13.37 o 
   5  -2  13       36.03       21.75     11.33 o 
  -5  -1  13       10.56        3.77     16.29 o 
  -4  -1  13       56.63       60.85     18.44 o 
  -3  -1  13       17.89       19.66     14.54 o 
  -2  -1  13       89.63      170.98     23.16 o 
  -1  -1  13       28.05        5.52     12.25 o 
   0  -1  13      155.62      198.04     23.69 o 
   1  -1  13     1510.29     1542.58     61.93 o 
   2  -1  13      206.92      167.75     21.27 o 
   3  -1  13      528.48      459.66     21.90 o 
   4  -1  13       74.27       88.02     14.61 o 
   5  -1  13        1.94      -17.37     11.58 o 
  -5   0  13       60.99       46.99     19.66 o 
  -4   0  13       50.94       17.23     14.27 o 
  -3   0  13       65.67       69.60     18.31 o 
  -2   0  13      181.88      220.93     25.58 o 
  -1   0  13      624.90      638.81     38.10 o 
   0   0  13       61.81       64.76     17.37 o 
   1   0  13        2.67       10.37     13.19 o 
   2   0  13      366.62      323.80     31.57 o 
   3   0  13       71.02       46.68     10.84 o 
   4   0  13       60.68       55.69     11.51 o 
   5   0  13      168.37      154.15     23.29 o 
  -5   1  13        1.67        9.69     16.83 o 
  -4   1  13        8.18       16.96     15.89 o 
  -3   1  13        5.31      -14.94      9.96 o 
  -2   1  13      156.85      221.20     25.58 o 
  -1   1  13      211.23      185.52     23.56 o 
   0   1  13      589.38      617.14     36.35 o 
   1   1  13      445.66      464.34     30.96 o 
   2   1  13      323.37      286.79     17.56 o 
   3   1  13      281.22      256.56     31.10 o 
   4   1  13        9.92        4.98     11.85 o 
   5   1  13      120.12       94.64     19.25 o 
  -5   2  13       13.66       13.19     15.89 o 
  -4   2  13      152.09      198.85     27.60 o 
  -3   2  13      188.23      178.25     25.44 o 
  -2   2  13       28.25       46.85     16.96 o 
  -1   2  13       10.53        4.31     13.06 o 
   0   2  13      258.62      329.44     27.46 o 
   1   2  13      371.47      365.24     18.75 o 
   2   2  13      669.15      669.27     25.30 o 
   3   2  13      191.26      166.67     21.54 o 
   4   2  13      147.74      122.38     19.66 o 
   5   2  13      126.72      129.38     20.87 o 
  -5   3  13        8.75       22.48     17.77 o 
  -4   3  13        2.36       -4.04     15.62 o 
  -3   3  13       57.12       62.06     19.52 o 
  -2   3  13      262.97      408.46     32.85 o 
  -1   3  13       44.82       30.16     14.54 o 
   0   3  13       30.31       37.83     15.35 o 
   1   3  13      382.65      371.37     18.74 o 
   2   3  13      204.42      216.94     16.03 o 
   3   3  13       56.67       31.10     14.54 o 
   4   3  13       10.34       23.56     14.41 o 
   5   3  13      146.30      108.65     20.60 o 
  -5   4  13       67.02       55.87     22.21 o 
  -4   4  13       69.75       64.76     22.35 o 
  -3   4  13        0.80       -3.50     14.27 o 
  -2   4  13        5.25       23.16     14.27 o 
  -1   4  13        1.07      -14.14      9.42 o 
   0   4  13      400.48      448.69     20.51 o 
   1   4  13      658.00      709.44     25.57 o 
   2   4  13     1250.81     1168.31     49.00 o 
   3   4  13      979.87      996.66     46.18 o 
   4   4  13       99.15       91.41     19.52 o 
   5   4  13       58.59       26.25     15.75 o 
  -5   5  13       26.81        5.79     19.39 o 
  -4   5  13        9.60       18.85     17.91 o 
  -3   5  13       35.90       22.62     16.56 o 
  -2   5  13       46.25      104.74     21.14 o 
  -1   5  13      483.53      558.52     48.20 o 
   0   5  13      566.06      624.98     38.50 o 
   1   5  13       43.04       23.16     15.75 o 
   2   5  13       15.25       10.37     11.85 o 
   3   5  13        0.46       -6.73     11.58 o 
   4   5  13      123.01      111.47     19.66 o 
   5   5  13      606.11      684.99     42.68 o 
  -4   6  13       19.18       26.66     18.58 o 
  -3   6  13        0.03      -12.79     15.08 o 
  -2   6  13       36.19       44.16     17.23 o 
  -1   6  13       76.90       73.60     12.32 o 
   0   6  13      122.99      174.05     19.32 o 
   1   6  13     1289.36     1338.21     53.04 o 
   2   6  13      392.83      456.53     30.96 o 
   3   6  13      201.04      186.33     22.62 o 
   4   6  13       33.79       19.52     14.81 o 
   5   6  13        4.60       -7.00     12.66 o 
  -4   7  13       25.72       28.14     19.25 o 
  -3   7  13       73.48       91.01     22.89 o 
  -2   7  13      148.38      193.31     17.14 o 
  -1   7  13      100.30      109.54     25.04 o 
   0   7  13        0.13       11.71     11.98 o 
   1   7  13        8.85        4.04     13.06 o 
   2   7  13       44.55       66.37     16.56 o 
   3   7  13      155.40      132.74     21.00 o 
   4   7  13      271.34      215.94     26.25 o 
   5   7  13      210.28      172.19     25.04 o 
  -3   8  13        5.29       -2.56     15.89 o 
  -2   8  13       78.34      113.55     33.05 o 
  -1   8  13      119.67      123.89     19.05 o 
   0   8  13      658.14      793.77     40.66 o 
   1   8  13      309.13      308.17     27.33 o 
   2   8  13      428.69      438.62     32.18 o 
   3   8  13       85.79      116.18     21.27 o 
   4   8  13        1.04        3.37     12.92 o 
  -3   9  13       32.34       20.20     12.52 o 
  -2   9  13       10.86       23.35     13.13 o 
  -1   9  13       40.76       45.91     14.94 o 
   0   9  13        6.49       32.45     14.81 o 
   1   9  13      149.91      129.11     21.00 o 
   2   9  13      115.63      126.82     21.54 o 
   3   9  13      150.44      131.94     22.21 o 
   4   9  13      321.72      248.26     28.95 o 
  -2  10  13      208.58      260.24     27.73 o 
  -1  10  13      411.01      416.27     32.58 o 
   0  10  13      225.61      222.00     26.12 o 
   1  10  13      124.52      146.34     22.75 o 
   2  10  13       68.30       78.62     19.25 o 
   3  10  13        0.05        2.15     16.29 o 
  -1  11  13        3.50        0.81     14.67 o 
   0  11  13       29.57       33.79     16.83 o 
   1  11  13      170.30      216.35     26.79 o 
   2  11  13      304.23      401.73     34.47 o 
  -2  -9  14        3.03        7.27     18.92 o 
  -1  -9  14        5.94      -13.06     16.42 o 
   0  -9  14        7.82       -6.33     16.16 o 
  -3  -8  14        6.14       -2.24      8.80 o 
  -2  -8  14       11.21        2.09     17.23 o 
  -1  -8  14        2.99       21.27     16.56 o 
   0  -8  14       14.75       22.75     16.29 o 
   1  -8  14        1.34       -2.83     15.89 o 
   2  -8  14        0.66       10.10     17.50 o 
  -4  -7  14        0.00       -6.75      8.20 o 
  -3  -7  14        2.75        3.53      8.43 o 
  -2  -7  14        5.31       11.01     11.65 o 
  -1  -7  14       49.82       43.49     17.91 o 
   0  -7  14       64.70       64.08     19.66 o 
   1  -7  14       92.12       92.89     22.21 o 
   2  -7  14        4.03       13.60     17.37 o 
  -4  -6  14        2.78       -8.22      8.35 o 
  -3  -6  14        9.82        6.37      7.98 o 
  -2  -6  14       33.37       39.34     11.03 o 
  -1  -6  14        2.65       13.33     15.21 o 
   0  -6  14      131.17      121.84     22.62 o 
   1  -6  14       60.18       44.56     18.31 o 
   2  -6  14        0.07      -17.64     13.60 o 
   3  -6  14       13.09       19.93     17.10 o 
  -4  -5  14        0.09        6.01      8.48 o 
  -3  -5  14       10.42       14.51      8.63 o 
  -2  -5  14       35.39       38.40     11.21 o 
  -1  -5  14       17.47       20.87     15.62 o 
   0  -5  14       88.48      102.45     21.00 o 
   1  -5  14       62.29       89.93     20.46 o 
   2  -5  14       20.04       17.23     16.83 o 
   3  -5  14       62.97       82.39     21.14 o 
  -5  -4  14        6.70       12.81     10.64 o 
  -4  -4  14        0.86       12.78      9.63 o 
  -3  -4  14        0.33      -10.86      7.73 o 
  -2  -4  14        0.57        4.85     13.87 o 
  -1  -4  14        9.96       13.87     15.21 o 
   0  -4  14        1.83       17.23     14.27 o 
   1  -4  14        0.36      -18.78     12.52 o 
   2  -4  14       10.58       -4.04     13.73 o 
   3  -4  14       27.62       43.35     19.39 o 
   4  -4  14       33.23       32.71     18.98 o 
  -5  -3  14        0.91       -0.98     10.62 o 
  -4  -3  14        5.48        8.07     10.19 o 
  -3  -3  14      124.54       77.01     21.14 o 
  -2  -3  14      173.39      168.15     23.83 o 
  -1  -3  14       53.31       39.31     16.42 o 
   0  -3  14       29.27       23.02     14.41 o 
   1  -3  14       15.14       18.71     13.60 o 
   2  -3  14       70.75       54.52     17.23 o 
   3  -3  14      114.48       85.62     20.33 o 
   4  -3  14      155.63       92.36     21.54 o 
  -5  -2  14        5.54        3.77     16.83 o 
  -4  -2  14        0.10        9.29     15.89 o 
  -3  -2  14        0.50        1.75     14.67 o 
  -2  -2  14        2.04       -2.29     12.92 o 
  -1  -2  14      192.25      191.04     24.91 o 
   0  -2  14      254.15      274.91     28.14 o 
   1  -2  14      216.59      158.46     22.48 o 
   2  -2  14       33.08       20.60     14.81 o 
   3  -2  14        6.84       31.37     16.02 o 
   4  -2  14       65.53       77.01     20.33 o 
  -5  -1  14       12.07       37.70     19.52 o 
  -4  -1  14       32.99       47.93     18.17 o 
  -3  -1  14       78.22       68.12     19.93 o 
  -2  -1  14       68.62       64.22     18.44 o 
  -1  -1  14       46.46       45.10     15.89 o 
   0  -1  14      173.89      137.73     22.08 o 
   1  -1  14       47.38       23.43     14.54 o 
   2  -1  14       93.08      107.70     19.66 o 
   3  -1  14      159.65      121.57     20.87 o 
   4  -1  14      109.32      109.37     14.35 o 
   5  -1  14       22.35        6.60     16.42 o 
  -5   0  14        3.36       -7.81     17.64 o 
  -4   0  14        1.47        4.04     13.73 o 
  -3   0  14       30.89       41.73     17.37 o 
  -2   0  14      146.63      164.52     24.64 o 
  -1   0  14      212.39      236.14     26.12 o 
   0   0  14       14.90        9.69     14.41 o 
   1   0  14      239.01      243.54     26.12 o 
   2   0  14       44.54       67.05     17.10 o 
   3   0  14        3.33        6.99      9.38 o 
   4   0  14        1.99       21.41     14.41 o 
   5   0  14        0.34      -19.59     13.06 o 
  -5   1  14       11.02       -9.29     16.16 o 
  -4   1  14       30.29       58.70     20.33 o 
  -3   1  14      160.80      152.53     23.69 o 
  -2   1  14       47.91       55.33     18.98 o 
  -1   1  14       58.31       23.96     15.08 o 
   0   1  14      377.84      410.89     31.77 o 
   1   1  14        5.95        7.40     13.46 o 
   2   1  14      355.60      297.26     26.93 o 
   3   1  14      493.63      464.00     49.27 o 
   4   1  14      348.39      299.01     28.00 o 
   5   1  14       67.86       67.18     17.91 o 
  -5   2  14       10.38       21.68     19.25 o 
  -4   2  14       66.37       76.07     22.75 o 
  -3   2  14      221.05      297.93     31.77 o 
  -2   2  14       71.92      111.34     21.27 o 
  -1   2  14      111.23      134.09     22.21 o 
   0   2  14      198.32      294.57     27.33 o 
   1   2  14       69.59       76.60     17.64 o 
   2   2  14       35.49       46.72     11.19 o 
   3   2  14       66.42       36.89     15.89 o 
   4   2  14       86.37       93.57     19.25 o 
   5   2  14      380.24      364.31     32.18 o 
  -4   3  14        2.89        4.31     16.29 o 
  -3   3  14       10.22       17.10     17.77 o 
  -2   3  14       84.25       94.11     20.73 o 
  -1   3  14        0.91       -5.39     12.52 o 
   0   3  14     1142.94     1329.73     57.89 o 
   1   3  14      569.41      556.02     34.87 o 
   2   3  14      412.99      390.69     28.68 o 
   3   3  14      216.63      230.48     24.37 o 
   4   3  14      223.29      184.58     24.37 o 
   5   3  14       25.26       29.89     17.50 o 
  -4   4  14       56.73       42.41     19.39 o 
  -3   4  14       49.88       67.05     21.41 o 
  -2   4  14        2.76       42.68     17.77 o 
  -1   4  14      128.21      116.86     20.60 o 
   0   4  14      191.25      204.37     24.91 o 
   1   4  14       75.65       73.87     11.87 o 
   2   4  14      107.36      115.78     18.98 o 
   3   4  14      220.67      207.60     24.23 o 
   4   4  14      103.73      105.82     20.73 o 
   5   4  14        1.68       19.93     17.23 o 
  -4   5  14        0.01       -9.42     17.50 o 
  -3   5  14        0.07       10.77     16.56 o 
  -2   5  14        8.16        7.81     15.75 o 
  -1   5  14      432.15      524.92     36.35 o 
   0   5  14      137.20      128.14     13.66 o 
   1   5  14      742.96      698.32     37.29 o 
   2   5  14      180.77      193.87     22.89 o 
   3   5  14      170.91      136.38     21.14 o 
   4   5  14       80.92       64.35     18.71 o 
   5   5  14        5.31        2.02     14.94 o 
  -3   6  14      150.21      129.24     26.79 o 
  -2   6  14      140.07      188.21     26.93 o 
  -1   6  14        5.08       21.27     15.75 o 
   0   6  14        2.24       23.50      9.85 o 
   1   6  14        4.88       25.18     13.60 o 
   2   6  14       95.98       69.06     17.64 o 
   3   6  14      730.67      860.28     45.10 o 
   4   6  14      264.80      249.74     28.00 o 
  -3   7  14       15.56       37.97     20.60 o 
  -2   7  14       14.19       14.41     17.23 o 
  -1   7  14       39.84       30.23     11.22 o 
   0   7  14      585.13      656.18     37.16 o 
   1   7  14      258.56      327.69     28.41 o 
   2   7  14       50.05       52.91     17.10 o 
   3   7  14       24.80       11.71     14.54 o 
   4   7  14        5.89       -0.40     14.67 o 
  -2   8  14       10.11       16.56     18.04 o 
  -1   8  14        4.18        7.00     13.60 o 
   0   8  14       32.88       42.95     16.56 o 
   1   8  14      218.90      264.01     26.52 o 
   2   8  14      328.24      366.73     31.10 o 
   3   8  14      124.48      125.20     21.94 o 
   4   8  14      118.56       77.55     20.73 o 
  -2   9  14      101.53       56.95     18.44 o 
  -1   9  14      224.22      227.66     25.85 o 
   0   9  14      227.98      296.72     28.81 o 
   1   9  14       93.76      112.42     21.68 o 
   2   9  14        7.39       18.31     15.48 o 
   3   9  14       42.75       51.29     20.19 o 
   0  10  14      103.96      156.57     24.50 o 
   1  10  14      168.06      171.25     24.23 o 
   2  10  14      120.26      107.97     21.81 o 
  -2  -7  15       12.37       12.79     16.96 o 
  -1  -7  15       13.26       23.96     17.10 o 
   0  -7  15       45.48       59.78     19.52 o 
   1  -7  15        9.90       22.75     16.83 o 
  -3  -6  15        0.82        2.78      8.68 o 
  -2  -6  15       50.53       81.99     22.62 o 
  -1  -6  15       48.82       59.78     20.60 o 
   0  -6  15        6.07        7.27     14.94 o 
   1  -6  15        2.02      -17.17     11.44 o 
   2  -6  15        7.34       38.23     20.19 o 
  -3  -5  15        8.62       -3.94     10.52 o 
  -2  -5  15        0.37        0.13     15.21 o 
  -1  -5  15      169.95      136.92     24.77 o 
   0  -5  15        0.13       -5.65     13.06 o 
   1  -5  15       11.05       25.31     15.48 o 
   2  -5  15       59.11       74.32     21.27 o 
  -4  -4  15       16.37       35.00     20.93 o 
  -3  -4  15       35.58       12.39     17.37 o 
  -2  -4  15       36.95       38.91     18.44 o 
  -1  -4  15       36.02       54.52     18.31 o 
   0  -4  15       25.13       24.37     16.42 o 
   1  -4  15       27.28       27.33     16.16 o 
   2  -4  15        5.36        2.29     13.87 o 
   3  -4  15       52.56       23.69     18.44 o 
  -4  -3  15        4.49        4.44     15.62 o 
  -3  -3  15       10.85        9.15     15.48 o 
  -2  -3  15      109.79       99.89     22.08 o 
  -1  -3  15       68.79       78.89     20.60 o 
   0  -3  15       38.25       28.27     16.16 o 
   1  -3  15       35.84       13.60     16.02 o 
   2  -3  15      113.20      105.41     21.68 o 
   3  -3  15       25.12       40.12     18.58 o 
  -4  -2  15       49.00       64.08     21.94 o 
  -3  -2  15        2.45       23.83     16.42 o 
  -2  -2  15        0.08       33.52     16.42 o 
  -1  -2  15       16.10        5.12     14.67 o 
   0  -2  15       12.52       28.27     16.16 o 
   1  -2  15       30.56       27.46     16.16 o 
   2  -2  15      191.47      172.33     24.10 o 
   3  -2  15       10.79        9.96     15.62 o 
  -4  -1  15        0.00      -14.67     14.14 o 
  -3  -1  15        0.67        3.37     16.42 o 
  -2  -1  15        0.24       11.31     16.16 o 
  -1  -1  15      793.90      790.14     46.04 o 
   0  -1  15       13.82       30.02     15.75 o 
   1  -1  15       51.30       67.18     18.58 o 
   2  -1  15       72.48       54.79     18.31 o 
   3  -1  15       47.64       39.58     16.42 o 
  -4   0  15       35.57        1.62     15.89 o 
  -3   0  15       20.67        5.12     15.48 o 
  -2   0  15       10.74       -1.35     13.73 o 
  -1   0  15       61.66       69.87     19.79 o 
   0   0  15       99.41      134.23     22.48 o 
   1   0  15      168.60      180.81     24.50 o 
   2   0  15      158.92      144.73     22.35 o 
   3   0  15       50.90       15.62     15.08 o 
  -4   1  15        8.00       30.43     18.71 o 
  -3   1  15       14.28      -15.08     14.14 o 
  -2   1  15      235.18      286.36     31.50 o 
  -1   1  15        3.73        0.00     14.54 o 
   0   1  15       54.51       43.49     17.64 o 
   1   1  15        7.99       -1.35     15.08 o 
   2   1  15       21.92       26.52     16.69 o 
   4   1  15      109.75      128.44     22.89 o 
  -4   2  15       12.25       14.27     18.85 o 
  -3   2  15       10.89       30.29     18.58 o 
  -2   2  15        2.95      -17.64     14.14 o 
  -1   2  15      147.89      146.48     24.23 o 
   0   2  15       48.94       37.29     17.23 o 
   1   2  15       77.75       51.83     17.37 o 
   2   2  15      456.97      468.10     34.33 o 
   3   2  15      137.83      141.09     21.94 o 
   4   2  15        2.73        5.12     15.62 o 
  -3   3  15        9.04        4.44     18.58 o 
  -2   3  15        1.11       15.35     16.83 o 
  -1   3  15      231.81      257.55     28.95 o 
   0   3  15       77.26       86.57     20.60 o 
   1   3  15       16.41       30.96     15.75 o 
   3   3  15       53.07       51.83     17.10 o 
   4   3  15      202.02      144.59     23.56 o 
  -3   4  15       21.66       43.35     19.66 o 
  -2   4  15      318.15      411.83     36.35 o 
  -1   4  15      114.20      102.99     22.35 o 
   0   4  15      286.73      249.74     27.46 o 
   2   4  15      178.50      188.62     23.56 o 
   3   4  15       84.03      176.36     23.02 o 
   4   4  15       15.49       18.31     15.21 o 
  -3   5  15       37.52       35.54     20.46 o 
  -2   5  15      209.14      276.39     32.18 o 
  -1   5  15       96.31      131.13     23.16 o 
   0   5  15       30.61        2.56     13.46 o 
   1   5  15       89.76      125.34     19.79 o 
   2   5  15      158.49      216.08     24.23 o 
   3   5  15      230.71      172.19     23.83 o 
   4   5  15      189.60      140.42     24.23 o 
  -2   6  15       65.40       54.66     21.68 o 
  -1   6  15      310.79      329.44     32.85 o 
   1   6  15      104.66       92.22     18.85 o 
   2   6  15       57.04       61.79     17.10 o 
   3   6  15        0.00       -2.29     14.54 o 
  -2   7  15        0.08       -8.75     19.39 o 
   0   7  15       60.15       45.24     17.64 o 
   1   7  15      226.33      261.85     27.20 o 
   2   7  15      185.88      209.62     25.85 o 
   3   7  15       89.30      133.69     23.16 o 
   0   8  15       46.78       68.53     19.25 o 
   1   8  15       19.50       13.73     15.89 o 
   2   8  15        3.22        2.15     15.35 o 
  -1  -5  16        0.92        1.08     16.29 o 
   0  -5  16        0.15        2.02     17.10 o 
   1  -5  16        6.99       34.20     19.39 o 
  -2  -4  16        5.79        8.75     16.69 o 
  -1  -4  16        0.11        0.27     16.02 o 
   0  -4  16       32.76       51.97     18.85 o 
   1  -4  16       35.01       59.64     20.33 o 
  -2  -3  16       32.28       32.04     16.69 o 
  -1  -3  16       13.59       14.94     17.23 o 
   0  -3  16        2.48        3.77     15.89 o 
   1  -3  16       37.00       15.48     16.29 o 
   2  -3  16       44.46       41.20     18.98 o 
  -3  -2  16       25.94       29.75     18.98 o 
  -2  -2  16       42.71       51.02     19.39 o 
  -1  -2  16       26.33       48.74     19.25 o 
   0  -2  16       61.44       95.86     22.48 o 
   1  -2  16       36.12       42.14     19.66 o 
   2  -2  16        4.69       10.77     15.62 o 
  -3  -1  16       34.67        4.31     16.69 o 
  -2  -1  16       58.05       51.43     20.33 o 
  -1  -1  16        0.68        6.60     16.16 o 
   0  -1  16       81.73       90.34     22.35 o 
   1  -1  16       42.92       27.20     17.10 o 
   2  -1  16        3.05        0.54     14.81 o 
   3  -1  16       29.03       15.48     17.10 o 
  -3   0  16      101.12       97.61     25.31 o 
  -2   0  16        5.10       15.89     16.69 o 
  -1   0  16       26.70       40.25     19.12 o 
   0   0  16        7.07       25.44     17.64 o 
   1   0  16        7.70       -1.88     14.81 o 
   2   0  16        2.99        3.63     15.08 o 
  -3   1  16        0.01      -21.61     14.41 o 
  -2   1  16      158.97       95.45     24.23 o 
  -1   1  16       38.69       45.37     19.12 o 
   0   1  16      280.96      249.33     29.08 o 
   1   1  16      179.90      177.58     24.91 o 
   2   1  16       89.68       62.20     19.79 o 
  -3   2  16        0.50       16.02     18.44 o 
  -2   2  16        7.15      -16.42     14.27 o 
  -1   2  16       24.60       24.91     17.77 o 
   0   2  16       15.51       36.08     18.85 o 
   1   2  16        0.67        7.94     15.21 o 
  -2   3  16      130.73       98.14     25.31 o 
  -1   3  16      170.48      180.40     27.20 o 
   0   3  16      392.03      466.62     35.95 o 
   1   3  16      118.93      107.70     22.08 o 
  -2   4  16       17.18       28.27     20.19 o 
  -1   4  16       16.21      -12.25     15.89 o 
   0   4  16       36.45       83.87     21.27 o 
   3   4  16       42.74       13.19     15.21 o 
  -1   5  16      170.92      238.29     30.16 o 
  -1   6  16       14.43       -1.88     18.04 o 
   2   6  16       89.32       50.35     19.52 o 
  -1  -1  17       31.63       73.10     22.62 o 
   0  -1  17        1.31        0.94     16.83 o 
  -1   0  17       44.26       10.90     17.77 o 
   0   0  17        2.45       -5.25     17.23 o 
   1   0  17       22.88       41.06     20.87 o 
  -1   1  17        0.04       12.66     18.04 o 
   0   1  17       15.72       48.20     20.19 o 
   1   1  17       35.52       37.43     19.12 o 
   0   2  17       86.87      108.51     24.50 o 
   1   2  17       35.22       59.91     21.41 o 
   0   3  17        5.72       22.89     18.98 o 
                                                 
